# Supplementary material for: PP2A inhibition causes synthetic lethality in BRCA2-mutated prostate cancer models via spindle assembly checkpoint reactivation
Source: J Clin Invest. 2024 Jan 2;134(1):e172137. doi: 10.1172/JCI172137 (PMC10760972; doi:10.1172/JCI172137)
Supplement: Supplemental table 3 [file jci-134-172137-s156.xlsx]

## Sheet: Figure S4C-BRCA2-Big
Accession	Description	Coverage [%]	# Peptides	# PSMs	# Unique Peptides	# AAs	MW [kDa]	Score Sequest HT: Sequest HT	Gene Symbol
P11182	Lipoamide acyltransferase component of branched-chain alpha-keto acid dehydrogenase complex, mitochondrial [OS=Homo sapiens]	42	27	95	27	482	53.5	235.31	DBT
P0DMV8	heat shock 70 kDa protein 1A [OS=Homo sapiens]	32	27	82	24	641	70	199.54	HSPA1B; HSPA1A
P11142-1	Heat shock cognate 71 kDa protein [OS=Homo sapiens]	34	27	72	23	646	70.9	165.82	HSPA8
P04264	Keratin, type II cytoskeletal 1 [OS=Homo sapiens]	41	21	57	19	644	66	163.24	KRT1
P11021	78 kDa glucose-regulated protein [OS=Homo sapiens]	33	23	54	22	654	72.3	140.47	HSPA5
P60842	Eukaryotic initiation factor 4A-I [OS=Homo sapiens]	22	9	42	8	406	46.1	120.66	EIF4A1
P51587	breast cancer type 2 susceptibility protein [OS=Homo sapiens]	11	32	46	32	3418	384	115.08	BRCA2
P38646	Stress-70 protein, mitochondrial [OS=Homo sapiens]	31	21	47	21	679	73.6	103.48	HSPA9
P35527	Keratin, type I cytoskeletal 9 [OS=Homo sapiens]	47	14	31	14	623	62	102.35	KRT9
P07437	tubulin beta chain [OS=Homo sapiens]	37	13	36	2	444	49.6	91.2	TUBB
P68371	Tubulin beta-4B chain [OS=Homo sapiens]	35	12	33	1	445	49.8	86.8	TUBB4B
P13645	Keratin, type I cytoskeletal 10 [OS=Homo sapiens]	29	13	33	11	584	58.8	85.9	KRT10
P35908	Keratin, type II cytoskeletal 2 epidermal [OS=Homo sapiens]	26	14	29	10	639	65.4	75.63	KRT2
Q5QNW6-1	Histone H2B type 2-F [OS=Homo sapiens]	84	13	34	1	126	13.9	74.77	HIST2H2BF
P04350	Tubulin beta-4A chain [OS=Homo sapiens]	35	12	30	2	444	49.6	73.75	TUBB4A
P62805	histone H4 [OS=Homo sapiens]	58	11	38	11	103	11.4	71.19	HIST1H4A; HIST1H4F
Q9BVA1	Tubulin beta-2B chain [OS=Homo sapiens]	28	9	26	1	445	49.9	69.54	TUBB2B
P12694	2-oxoisovalerate dehydrogenase subunit alpha, mitochondrial [OS=Homo sapiens]	28	10	25	10	445	50.4	69.23	BCKDHA
O60814	Histone H2B type 1-K [OS=Homo sapiens]	75	11	31	0	126	13.9	68.19	HIST1H2BK
P60709	Actin, cytoplasmic 1 [OS=Homo sapiens]	30	12	28	12	375	41.7	67.12	ACTB
P06899	Histone H2B type 1-J [OS=Homo sapiens]	75	12	30	1	126	13.9	66.53	HIST1H2BJ
Q8N257	Histone H2B type 3-B [OS=Homo sapiens]	67	11	27	1	126	13.9	64.06	HIST3H2BB
O60566	Mitotic checkpoint serine/threonine-protein kinase BUB1 beta [OS=Homo sapiens]	9	6	20	6	1050	119.5	60.45	BUB1B
P02538	Keratin, type II cytoskeletal 6A [OS=Homo sapiens]	30	13	25	4	564	60	58.33	KRT6A
P62987	Ubiquitin-60S ribosomal protein L40 [OS=Homo sapiens]	21	3	25	3	128	14.7	56.7	UBA52
P11388-1	DNA topoisomerase 2-alpha [OS=Homo sapiens]	9	13	23	11	1531	174.3	55.39	TOP2A
P04259	keratin, type II cytoskeletal 6B [OS=Homo sapiens]	23	12	24	3	564	60	53.85	KRT6B
P10412	Histone H1.4 [OS=Homo sapiens]	34	10	21	3	219	21.9	52.74	HIST1H1E
P52272	Heterogeneous nuclear ribonucleoprotein M [OS=Homo sapiens]	22	13	23	13	730	77.5	50.51	HNRNPM
P68363	Tubulin alpha-1B chain [OS=Homo sapiens]	33	11	23	1	451	50.1	49.11	TUBA1B
P84243	histone H3.3 [OS=Homo sapiens]	37	9	27	9	136	15.3	48.78	H3F3A; H3F3AP4; H3F3B
Q71U36	tubulin alpha-1A chain [OS=Homo sapiens]	33	11	23	1	451	50.1	48.11	TUBA1A
P16403	Histone H1.2 [OS=Homo sapiens]	35	10	20	3	213	21.4	47.28	HIST1H1C
P02533	Keratin, type I cytoskeletal 14 [OS=Homo sapiens]	33	12	22	6	472	51.5	46.38	KRT14
P10809	60 kDa heat shock protein, mitochondrial [OS=Homo sapiens]	28	12	21	12	573	61	45.05	HSPD1
Q00610-1	Clathrin heavy chain 1 [OS=Homo sapiens]	8	10	16	10	1675	191.5	41.45	CLTC
P13647	keratin, type II cytoskeletal 5 [OS=Homo sapiens]	19	10	19	7	590	62.3	40.71	KRT5
P02768-1	Serum albumin [OS=Homo sapiens]	9	6	15	6	609	69.3	35.62	ALB
P21333	Filamin-A [OS=Homo sapiens]	7	11	18	11	2647	280.6	35.27	FLNA
Q92841	Probable ATP-dependent RNA helicase DDX17 [OS=Homo sapiens]	11	7	14	5	729	80.2	34.84	DDX17
Q7L7L0	Histone H2A type 3 [OS=Homo sapiens]	37	7	16	5	130	14.1	34.65	HIST3H2A
P51610-1	Host cell factor 1 [OS=Homo sapiens]	6	9	14	9	2035	208.6	34.57	HCFC1
P09874	Poly [ADP-ribose] polymerase 1 [OS=Homo sapiens]	13	9	14	9	1014	113	33.51	PARP1
Q16875	6-phosphofructo-2-kinase/fructose-2,6-bisphosphatase 3 [OS=Homo sapiens]	22	11	20	11	520	59.6	33.18	PFKFB3
Q13506-1	NGFI-A-binding protein 1 [OS=Homo sapiens]	21	8	12	8	487	54.4	32.85	NAB1
Q76L83	Putative Polycomb group protein ASXL2 [OS=Homo sapiens]	9	9	16	9	1435	153.7	32.43	ASXL2
P38919	Eukaryotic initiation factor 4A-III [OS=Homo sapiens]	13	6	12	5	411	46.8	31.68	EIF4A3
P08779	Keratin, type I cytoskeletal 16 [OS=Homo sapiens]	29	10	17	4	473	51.2	31.53	KRT16
P49368-1	T-complex protein 1 subunit gamma [OS=Homo sapiens]	13	6	13	6	545	60.5	30.95	CCT3
P36578	60S ribosomal protein L4 [OS=Homo sapiens]	23	6	9	6	427	47.7	30.22	RPL4
P26641	elongation factor 1-gamma [OS=Homo sapiens]	12	6	16	6	437	50.1	29.49	EEF1G
Q00839	Heterogeneous nuclear ribonucleoprotein U [OS=Homo sapiens]	12	5	11	5	825	90.5	29	HNRNPU
P51798-1	H(+)/Cl(-) exchange transporter 7 [OS=Homo sapiens]	10	11	21	11	805	88.6	28.49	CLCN7
P49327	Fatty acid synthase [OS=Homo sapiens]	4	8	12	8	2511	273.3	28.29	FASN
Q13263	Transcription intermediary factor 1-beta [OS=Homo sapiens]	13	6	11	6	835	88.5	28.07	TRIM28
Q9NSB2	Keratin, type II cuticular Hb4 [OS=Homo sapiens]	16	7	15	5	600	64.8	27.82	KRT84
P17987	T-complex protein 1 subunit alpha [OS=Homo sapiens]	16	7	10	7	556	60.3	27.33	TCP1
P25705-1	ATP synthase subunit alpha, mitochondrial [OS=Homo sapiens]	13	6	13	6	553	59.7	26.44	ATP5A1
P08238	Heat shock protein HSP 90-beta [OS=Homo sapiens]	9	7	15	4	724	83.2	26.13	HSP90AB1
Q12834	cell division cycle protein 20 homolog [OS=Homo sapiens]	17	7	11	7	499	54.7	24.16	CDC20
P07900	Heat shock protein HSP 90-alpha [OS=Homo sapiens]	5	4	10	1	732	84.6	23.19	HSP90AA1
Q8NB78-1	Lysine-specific histone demethylase 1B [OS=Homo sapiens]	9	7	11	7	822	92	22.27	KDM1B
P52292	Importin subunit alpha-1 [OS=Homo sapiens]	12	5	9	5	529	57.8	21.51	KPNA2
Q9NR30-1	Nucleolar RNA helicase 2 [OS=Homo sapiens]	7	6	11	6	783	87.3	20.77	DDX21
Q8IW35-1	Centrosomal protein of 97 kDa [OS=Homo sapiens]	8	6	11	6	865	96.9	20.45	CEP97
Q68E01	Integrator complex subunit 3 [OS=Homo sapiens]	4	3	6	3	1043	118	20.45	INTS3
P68104	Elongation factor 1-alpha 1 [OS=Homo sapiens]	18	9	13	9	462	50.1	20.4	EEF1A1
Q71UI9-1	Histone H2A.V [OS=Homo sapiens]	23	3	9	1	128	13.5	20.22	H2AFV
P06576	ATP synthase subunit beta, mitochondrial [OS=Homo sapiens]	14	4	7	4	529	56.5	20.17	ATP5B
P01857	Immunoglobulin heavy constant gamma 1 [OS=Homo sapiens]	6	2	11	2	330	36.1	19.51	IGHG1
P35579-1	Myosin-9 [OS=Homo sapiens]	5	7	8	6	1960	226.4	19.43	MYH9
Q9Y5B9	FACT complex subunit SPT16 [OS=Homo sapiens]	9	7	8	7	1047	119.8	19.32	SUPT16H
P40227-1	T-complex protein 1 subunit zeta [OS=Homo sapiens]	14	5	7	5	531	58	19.29	CCT6A
P02786	Transferrin receptor protein 1 [OS=Homo sapiens]	6	4	7	4	760	84.8	17.81	TFRC
P55072	Transitional endoplasmic reticulum ATPase [OS=Homo sapiens]	5	4	6	4	806	89.3	17.76	VCP
P35580	Myosin-10 [OS=Homo sapiens]	3	4	7	3	1976	228.9	17.07	MYH10
Q86WC4	Osteopetrosis-associated transmembrane protein 1 [OS=Homo sapiens]	9	3	6	3	334	37.2	16.43	OSTM1
Q9Y265	RuvB-like 1 [OS=Homo sapiens]	8	3	6	3	456	50.2	16.42	RUVBL1
Q92945	Far upstream element-binding protein 2 [OS=Homo sapiens]	12	6	7	6	711	73.1	16.32	KHSRP
Q7Z353	Highly divergent homeobox [OS=Homo sapiens]	7	3	5	3	690	77.2	15.9	HDX
O43175	D-3-phosphoglycerate dehydrogenase [OS=Homo sapiens]	14	5	6	5	533	56.6	15.44	PHGDH
P05783	Keratin, type I cytoskeletal 18 [OS=Homo sapiens]	11	3	7	2	430	48	15.34	KRT18
P43243	Matrin-3 [OS=Homo sapiens]	9	6	7	6	847	94.6	14.28	MATR3
P13639	Elongation factor 2 [OS=Homo sapiens]	6	4	4	4	858	95.3	13.47	EEF2
Q08211	Atp-dependent rna helicase a [OS=Homo sapiens]	2	3	7	3	1270	140.9	13.36	DHX9
P27708	CAD protein [OS=Homo sapiens]	3	5	7	5	2225	242.8	12.63	CAD
P18754-1	Regulator of chromosome condensation [OS=Homo sapiens]	5	2	6	2	421	44.9	12.33	RCC1
O95071	E3 ubiquitin-protein ligase UBR5 [OS=Homo sapiens]	3	4	4	4	2799	309.2	12.27	UBR5
P08670	Vimentin [OS=Homo sapiens]	18	6	8	6	466	53.6	11.61	VIM
Q15758-1	Neutral amino acid transporter B(0) [OS=Homo sapiens]	8	3	6	3	541	56.6	11.59	SLC1A5
Q9NWM0-1	spermine oxidase [OS=Homo sapiens]	10	4	4	4	555	61.8	11.37	SMOX
Q08945	FACT complex subunit SSRP1 [OS=Homo sapiens]	7	4	5	4	709	81	11.35	SSRP1
Q15393-1	Splicing factor 3B subunit 3 [OS=Homo sapiens]	3	3	4	3	1217	135.5	11.17	SF3B3
Q9H0H5	Rac GTPase-activating protein 1 [OS=Homo sapiens]	3	1	4	1	632	71	11.14	RACGAP1
P12268	inosine-5'-monophosphate dehydrogenase 2 [OS=Homo sapiens]	10	3	4	3	514	55.8	10.92	IMPDH2
P17844	probable ATP-dependent RNA helicase DDX5 [OS=Homo sapiens]	8	4	5	2	614	69.1	10.52	DDX5
Q15459	splicing factor 3A subunit 1 [OS=Homo sapiens]	6	3	4	3	793	88.8	10.47	SF3A1
P26640	Valine--tRNA ligase [OS=Homo sapiens]	3	2	3	2	1264	140.4	10.4	VARS; VARS2
P09622	Dihydrolipoyl dehydrogenase, mitochondrial [OS=Homo sapiens]	2	1	3	1	509	54.1	10.18	DLD
P02545	Prelamin-A/C [OS=Homo sapiens]	5	2	3	2	664	74.1	10.04	LMNA
P11940-1	Polyadenylate-binding protein 1 [OS=Homo sapiens]	5	3	5	3	636	70.6	9.74	PABPC1
P53396-1	ATP-citrate synthase [OS=Homo sapiens]	4	3	4	3	1101	120.8	9.51	ACLY
Q96CP6-1	GRAM domain-containing protein 1A [OS=Homo sapiens]	8	4	4	4	724	80.6	9.4	GRAMD1A
Q14145	Kelch-like ECH-associated protein 1 [OS=Homo sapiens]	8	4	4	4	624	69.6	9.34	KEAP1
Q32P44	Echinoderm microtubule-associated protein-like 3 [OS=Homo sapiens]	4	3	5	3	896	95.1	9.13	EML3
P50991	T-complex protein 1 subunit delta [OS=Homo sapiens]	9	4	4	4	539	57.9	9.05	CCT4
Q99832	T-complex protein 1 subunit eta [OS=Homo sapiens]	7	3	4	3	543	59.3	8.89	CCT7
P14618	Pyruvate kinase PKM [OS=Homo sapiens]	8	3	5	3	531	57.9	8.62	PKM
Q15046	Lysine--tRNA ligase [OS=Homo sapiens]	7	3	3	3	597	68	8.61	KARS
O60825-1	6-phosphofructo-2-kinase/fructose-2,6-bisphosphatase 2 [OS=Homo sapiens]	3	1	3	1	505	58.4	8.58	PFKFB2
O14874	[3-methyl-2-oxobutanoate dehydrogenase [lipoamide]] kinase, mitochondrial [OS=Homo sapiens]	10	3	4	3	412	46.3	8.41	BCKDK
P10515	Dihydrolipoyllysine-residue acetyltransferase component of pyruvate dehydrogenase complex, mitochondrial [OS=Homo sapiens]	5	2	3	2	647	69	8.38	DLAT
Q8WYP5	protein elys [OS=Homo sapiens]	1	2	3	2	2266	252.3	8.38	AHCTF1
P33993-1	DNA replication licensing factor MCM7 [OS=Homo sapiens]	6	3	3	3	719	81.3	8.25	MCM7
P23526-1	Adenosylhomocysteinase [OS=Homo sapiens]	3	1	3	1	432	47.7	8.01	AHCY
P23246-1	splicing factor, proline- and glutamine-rich [OS=Homo sapiens]	4	2	3	2	707	76.1	8	SFPQ
Q7Z2W4	zinc finger CCCH-type antiviral protein 1 [OS=Homo sapiens]	2	1	3	1	902	101.4	7.63	ZC3HAV1
Q14974	Importin subunit beta-1 [OS=Homo sapiens]	5	3	3	3	876	97.1	7.62	KPNB1
P53350	Serine/threonine-protein kinase PLK1 [OS=Homo sapiens]	10	4	6	4	603	68.2	7.56	PLK1
Q9NZI8	Insulin-like growth factor 2 mRNA-binding protein 1 [OS=Homo sapiens]	8	3	4	3	577	63.4	7.55	IGF2BP1
P07814	Bifunctional glutamate/proline--tRNA ligase [OS=Homo sapiens]	1	1	4	1	1512	170.5	7.45	EPRS
P08865	40S ribosomal protein SA [OS=Homo sapiens]	10	2	2	2	295	32.8	7.41	RPSA
B5ME19	eukaryotic translation initiation factor 3 subunit C-like protein [OS=Homo sapiens]	1	1	2	1	914	105.4	7.14	EIF3CL
P47897	glutamine--tRNA ligase [OS=Homo sapiens]	4	3	3	3	775	87.7	7.14	QARS
P19474	E3 ubiquitin-protein ligase TRIM21 [OS=Homo sapiens]	8	3	4	3	475	54.1	7.02	TRIM21
P14635	G2/mitotic-specific cyclin-B1 [OS=Homo sapiens]	12	3	4	3	433	48.3	7	CCNB1
P46087	Probable 28S rRNA (cytosine(4447)-C(5))-methyltransferase [OS=Homo sapiens]	5	3	3	3	812	89.2	6.68	NOP2
Q9NQS7	Inner centromere protein [OS=Homo sapiens]	4	3	4	3	918	105.4	6.65	INCENP
P56192	Methionine--tRNA ligase, cytoplasmic [OS=Homo sapiens]	6	3	3	3	900	101.1	6.63	MARS
P50990	T-complex protein 1 subunit theta [OS=Homo sapiens]	8	3	3	3	548	59.6	6.57	CCT8
Q00341-1	Vigilin [OS=Homo sapiens]	1	1	2	1	1268	141.4	6.37	HDLBP
Q12905	Interleukin enhancer-binding factor 2 [OS=Homo sapiens]	5	1	3	1	390	43	6.3	ILF2
Q02880	DNA topoisomerase 2-beta [OS=Homo sapiens]	2	3	3	1	1626	183.2	6.18	TOP2B
O75533-1	splicing factor 3B subunit 1 [OS=Homo sapiens]	2	2	2	2	1304	145.7	6.12	SF3B1
O75367-1	Core histone macro-H2A.1 [OS=Homo sapiens]	11	3	3	3	372	39.6	6.08	H2AFY
P06748	Nucleophosmin [OS=Homo sapiens]	13	2	5	2	294	32.6	6.02	NPM1
Q9NXZ1	Sarcoma antigen 1 [OS=Homo sapiens]	5	3	3	3	904	99.2	5.83	SAGE1
Q8N1G4	Leucine-rich repeat-containing protein 47 [OS=Homo sapiens]	3	1	2	1	583	63.4	5.8	LRRC47
Q13310	Polyadenylate-binding protein 4 [OS=Homo sapiens]	2	1	2	1	644	70.7	5.75	PABPC4
Q7Z7K6-3	Isoform 3 of Centromere protein V [OS=Homo sapiens]	8	1	2	1	272	29.7	5.68	CENPV
Q13435	Splicing factor 3b subunit 2 [OS=Homo sapiens]	2	1	2	1	895	100.2	5.54	SF3B2
Q8IYB1	Protein MB21D2 [OS=Homo sapiens]	4	2	3	2	491	55.8	5.52	MB21D2
O43390-1	heterogeneous nuclear ribonucleoprotein r [OS=Homo sapiens]	2	1	2	1	633	70.9	5.51	HNRNPR
Q9Y3I0	tRNA-splicing ligase RtcB homolog [OS=Homo sapiens]	5	2	4	2	505	55.2	5.46	C22orf28; RTCB
P36957	Dihydrolipoyllysine-residue succinyltransferase component of 2-oxoglutarate dehydrogenase complex, mitochondrial [OS=Homo sapiens]	4	1	2	1	453	48.7	5.44	DLST
O00571	ATP-dependent RNA helicase DDX3X [OS=Homo sapiens]	4	2	2	2	662	73.2	5.38	DDX3X
P12956	X-ray repair cross-complementing protein 6 [OS=Homo sapiens]	3	1	2	1	609	69.8	5.37	XRCC6
P53814-1	Smoothelin [OS=Homo sapiens]	3	2	2	2	917	99	5.36	SMTN
Q15233	Non-POU domain-containing octamer-binding protein [OS=Homo sapiens]	5	2	3	2	471	54.2	5.34	NONO
P46013	Proliferation marker protein Ki-67 [OS=Homo sapiens]	1	3	4	3	3256	358.5	5.34	MKI67
P22234	multifunctional protein ADE2 [OS=Homo sapiens]	3	2	3	2	425	47	5.31	PAICS
Q9NY93	Probable ATP-dependent RNA helicase DDX56 [OS=Homo sapiens]	3	1	2	1	547	61.6	5.18	DDX56
P49790	Nuclear pore complex protein Nup153 [OS=Homo sapiens]	1	1	2	1	1475	153.8	5.17	NUP153
Q92922	SWI/SNF complex subunit SMARCC1 [OS=Homo sapiens]	3	1	2	1	1105	122.8	5.13	SMARCC1
P30419	glycylpeptide N-tetradecanoyltransferase 1 [OS=Homo sapiens]	2	1	2	1	496	56.8	5.08	NMT1
P06733-1	alpha-enolase [OS=Homo sapiens]	7	2	3	2	434	47.1	5.03	ENO1
Q14204	Cytoplasmic dynein 1 heavy chain 1 [OS=Homo sapiens]	1	2	2	2	4646	532.1	4.84	DYNC1H1
P07910-1	Heterogeneous nuclear ribonucleoproteins C1/C2 [OS=Homo sapiens]	11	3	3	3	306	33.7	4.83	HNRNPC
P17858-1	ATP-dependent 6-phosphofructokinase, liver type [OS=Homo sapiens]	1	1	2	1	780	85	4.82	PFKL
O60832-1	H/ACA ribonucleoprotein complex subunit 4 [OS=Homo sapiens]	3	1	2	1	514	57.6	4.82	DKC1
P11586	C-1-tetrahydrofolate synthase, cytoplasmic [OS=Homo sapiens]	1	1	2	1	935	101.5	4.8	MTHFD1
P62191	26S proteasome regulatory subunit 4 [OS=Homo sapiens]	3	1	2	1	440	49.2	4.79	PSMC1
Q6UXS9	Inactive caspase-12 [OS=Homo sapiens]	6	1	2	1	341	38.8	4.67	CASP12
O00567	Nucleolar protein 56 [OS=Homo sapiens]	2	1	2	1	594	66	4.67	NOP56
Q9BY77	Polymerase delta-interacting protein 3 [OS=Homo sapiens]	3	1	2	1	421	46.1	4.66	POLDIP3
P30260	cell division cycle protein 27 homolog [OS=Homo sapiens]	3	2	2	2	824	91.8	4.66	CDC27
Q92560	ubiquitin carboxyl-terminal hydrolase BAP1 [OS=Homo sapiens]	4	2	2	2	729	80.3	4.6	BAP1
Q86YC2	Partner and localizer of BRCA2 [OS=Homo sapiens]	2	2	2	2	1186	131.2	4.6	PALB2
Q96DN6	Methyl-CpG-binding domain protein 6 [OS=Homo sapiens]	4	2	2	2	1003	101.1	4.6	MBD6
Q9Y5J1	U3 small nucleolar RNA-associated protein 18 homolog [OS=Homo sapiens]	2	1	2	1	556	62	4.59	UTP18
P55884	Eukaryotic translation initiation factor 3 subunit B [OS=Homo sapiens]	3	2	3	2	814	92.4	4.5	EIF3B
Q96PK6-1	RNA-binding protein 14 [OS=Homo sapiens]	5	2	3	2	669	69.4	4.47	RBM14; RBM14-RBM4
Q13561-1	dynactin subunit 2 [OS=Homo sapiens]	2	1	2	1	401	44.2	4.43	DCTN2
Q8NHV4	Protein NEDD1 [OS=Homo sapiens]	3	1	1	1	660	71.9	4.31	NEDD1
P48643	T-complex protein 1 subunit epsilon [OS=Homo sapiens]	2	1	2	1	541	59.6	4.3	CCT5
Q9Y230	RuvB-like 2 [OS=Homo sapiens]	6	2	2	2	463	51.1	4.3	RUVBL2
P23258	tubulin gamma-1 chain [OS=Homo sapiens]	2	1	2	1	451	51.1	4.27	TUBG1
Q9BSJ8	Extended synaptotagmin-1 [OS=Homo sapiens]	1	1	3	1	1104	122.8	4.24	ESYT1
O75475-1	PC4 and SFRS1-interacting protein [OS=Homo sapiens]	3	2	2	2	530	60.1	4.24	PSIP1
P10155-1	60 kDa SS-A/Ro ribonucleoprotein [OS=Homo sapiens]	4	2	2	2	538	60.6	4.23	TROVE2
Q3SY69-1	Mitochondrial 10-formyltetrahydrofolate dehydrogenase [OS=Homo sapiens]	3	2	2	2	923	101.7	4.17	ALDH1L2
Q04637	eukaryotic translation initiation factor 4 gamma 1 [OS=Homo sapiens]	2	2	3	2	1599	175.4	4.03	EIF4G1
P27816-1	Microtubule-associated protein 4 [OS=Homo sapiens]	1	1	2	1	1152	120.9	3.98	MAP4
P19338	Nucleolin [OS=Homo sapiens]	4	2	2	2	710	76.6	3.87	NCL
Q15084-1	Protein disulfide-isomerase A6 [OS=Homo sapiens]	3	1	1	1	440	48.1	3.83	PDIA6
P39656	Dolichyl-diphosphooligosaccharide--protein glycosyltransferase 48 kDa subunit [OS=Homo sapiens]	2	1	2	1	456	50.8	3.77	DDOST
P78371-1	T-complex protein 1 subunit beta [OS=Homo sapiens]	2	1	2	1	535	57.5	3.75	CCT2
Q9NVI7	ATPase family AAA domain-containing protein 3A [OS=Homo sapiens]	2	1	2	1	634	71.3	3.72	ATAD3A
Q9H223	EH domain-containing protein 4 [OS=Homo sapiens]	3	1	1	1	541	61.1	3.61	EHD4
Q13148-1	TAR DNA-binding protein 43 [OS=Homo sapiens]	4	1	1	1	414	44.7	3.57	TARDBP
Q13200	26S proteasome non-ATPase regulatory subunit 2 [OS=Homo sapiens]	2	1	2	1	908	100.1	3.56	PSMD2
P31943	Heterogeneous nuclear ribonucleoprotein H [OS=Homo sapiens]	3	1	1	1	449	49.2	3.55	HNRNPH1
P22314	Ubiquitin-like modifier-activating enzyme 1 [OS=Homo sapiens]	2	1	1	1	1058	117.8	3.53	UBA1
Q01167	Forkhead box protein K2 [OS=Homo sapiens]	3	1	1	1	660	69	3.39	FOXK2
Q9ULV4	coronin-1C [OS=Homo sapiens]	3	1	1	1	474	53.2	3.36	CORO1C
Q5BKZ1	DBIRD complex subunit ZNF326 [OS=Homo sapiens]	3	1	1	1	582	65.6	3.34	ZNF326
O00231	26S proteasome non-ATPase regulatory subunit 11 [OS=Homo sapiens]	3	1	1	1	422	47.4	3.33	PSMD11
Q6UVJ0	Spindle assembly abnormal protein 6 homolog [OS=Homo sapiens]	2	1	1	1	657	74.4	3.13	SASS6
O95757	Heat shock 70 kDa protein 4L [OS=Homo sapiens]	2	1	1	1	839	94.5	3.11	HSPA4L
Q9NNW5	WD repeat-containing protein 6 [OS=Homo sapiens]	3	1	1	1	1121	121.6	2.99	WDR6
Q14839	Chromodomain-helicase-DNA-binding protein 4 [OS=Homo sapiens]	1	1	1	1	1912	217.9	2.97	CHD4
O00303	Eukaryotic translation initiation factor 3 subunit F [OS=Homo sapiens]	5	1	1	1	357	37.5	2.96	EIF3F
Q49AN0-1	cryptochrome-2 [OS=Homo sapiens]	5	1	1	1	593	66.9	2.94	CRY2
P62263	40S ribosomal protein S14 [OS=Homo sapiens]	7	1	1	1	151	16.3	2.83	RPS14
Q4VCS5	Angiomotin [OS=Homo sapiens]	2	1	1	1	1084	118	2.81	AMOT
P46060	Ran GTPase-activating protein 1 [OS=Homo sapiens]	3	1	1	1	587	63.5	2.78	RANGAP1
Q86VP6-1	cullin-associated nedd8-dissociated protein 1 [OS=Homo sapiens]	1	1	1	1	1230	136.3	2.78	CAND1
P54136-1	arginine--tRNA ligase, cytoplasmic [OS=Homo sapiens]	5	2	3	2	660	75.3	2.77	RARS
Q14683	structural maintenance of chromosomes protein 1a [OS=Homo sapiens]	1	1	1	1	1233	143.1	2.77	SMC1A
Q8IZL8	Proline-, glutamic acid- and leucine-rich protein 1 [OS=Homo sapiens]	3	1	2	1	1130	119.6	2.77	PELP1
P20592	interferon-induced GTP-binding protein Mx2 [OS=Homo sapiens]	2	1	1	1	715	82	2.75	MX2
Q8TDD1	ATP-dependent RNA helicase DDX54 [OS=Homo sapiens]	1	1	1	1	881	98.5	2.71	DDX54
O14744	Protein arginine N-methyltransferase 5 [OS=Homo sapiens]	2	1	1	1	637	72.6	2.7	PRMT5
O76009	Keratin, type I cuticular Ha3-I [OS=Homo sapiens]	5	2	2	2	404	45.9	2.69	KRT33A
Q07666	KH domain-containing, RNA-binding, signal transduction-associated protein 1 [OS=Homo sapiens]	6	2	2	2	443	48.2	2.65	KHDRBS1
Q14142	Tripartite motif-containing protein 14 [OS=Homo sapiens]	3	1	1	1	442	49.7	2.64	TRIM14
Q86U42-1	polyadenylate-binding protein 2 [OS=Homo sapiens]	6	1	1	1	306	32.7	2.61	PABPN1
Q15020	Squamous cell carcinoma antigen recognized by T-cells 3 [OS=Homo sapiens]	3	1	1	1	963	109.9	2.59	SART3
Q8N1F7-1	Nuclear pore complex protein Nup93 [OS=Homo sapiens]	1	1	1	1	819	93.4	2.56	NUP93
Q15154-1	Pericentriolar material 1 protein [OS=Homo sapiens]	1	1	1	1	2024	228.4	2.52	PCM1
O75369-1	Filamin-B [OS=Homo sapiens]	0	1	1	1	2602	278	2.49	FLNB
Q7Z3K3-1	Pogo transposable element with ZNF domain [OS=Homo sapiens]	1	1	1	1	1410	155.2	2.49	POGZ
O43502	DNA repair protein RAD51 homolog 3 [OS=Homo sapiens]	3	1	1	1	376	42.2	2.47	RAD51C
P14625	Endoplasmin [OS=Homo sapiens]	1	1	1	1	803	92.4	2.45	HSP90B1
P61978	Heterogeneous nuclear ribonucleoprotein K [OS=Homo sapiens]	4	1	2	1	463	50.9	2.45	HNRNPK
O15027-1	Protein transport protein Sec16A [OS=Homo sapiens]	1	1	1	1	2179	233.4	2.43	SEC16A
P00558	phosphoglycerate kinase 1 [OS=Homo sapiens]	3	1	1	1	417	44.6	2.42	PGK1
O00505	Importin subunit alpha-4 [OS=Homo sapiens]	2	1	1	1	521	57.8	2.4	KPNA3
P17480-1	Nucleolar transcription factor 1 [OS=Homo sapiens]	2	1	1	1	764	89.4	2.39	UBTF
Q8WWK9-1	Cytoskeleton-associated protein 2 [OS=Homo sapiens]	2	1	1	1	683	76.9	2.38	CKAP2
Q14676	Mediator of DNA damage checkpoint protein 1 [OS=Homo sapiens]	1	1	1	1	2089	226.5	2.38	MDC1
Q8N680	Zinc finger and BTB domain-containing protein 2 [OS=Homo sapiens]	5	1	1	1	514	57.3	2.35	ZBTB2
P49674	Casein kinase I isoform epsilon [OS=Homo sapiens]	3	1	1	1	416	47.3	2.35	CSNK1E; LOC400927-CSNK1E
Q00325-1	Phosphate carrier protein, mitochondrial [OS=Homo sapiens]	3	1	1	1	362	40.1	2.34	SLC25A3
Q6PII3	Coiled-coil domain-containing protein 174 [OS=Homo sapiens]	2	1	1	1	467	53.9	2.34	CCDC174
Q96GD4	Aurora kinase B [OS=Homo sapiens]	4	1	1	1	344	39.3	2.33	AURKB
Q14118	Dystroglycan [OS=Homo sapiens]	1	1	1	1	895	97.4	2.32	DAG1
P06744	glucose-6-phosphate isomerase [OS=Homo sapiens]	2	1	1	1	558	63.1	2.28	GPI
P42704	Leucine-rich PPR motif-containing protein, mitochondrial [OS=Homo sapiens]	1	1	1	1	1394	157.8	2.27	LRPPRC
Q96IK5	Germ cell-less protein-like 1 [OS=Homo sapiens]	3	1	1	1	515	58.6	2.24	GMCL1
Q9UNS2	COP9 signalosome complex subunit 3 [OS=Homo sapiens]	3	1	1	1	423	47.8	2.23	COPS3
Q8NC51-1	Plasminogen activator inhibitor 1 RNA-binding protein [OS=Homo sapiens]	2	1	1	1	408	44.9	2.23	SERBP1
P14923	Junction plakoglobin [OS=Homo sapiens]	2	1	1	1	745	81.7	2.22	JUP
Q15019	septin-2 [OS=Homo sapiens]	5	1	1	1	361	41.5	2.22	SEPT2
Q9Y5A9-1	YTH domain-containing family protein 2 [OS=Homo sapiens]	2	1	1	1	579	62.3	2.21	YTHDF2
Q9ULW0	Targeting protein for Xklp2 [OS=Homo sapiens]	1	1	1	1	747	85.6	2.2	TPX2
P31689-1	DnaJ homolog subfamily A member 1 [OS=Homo sapiens]	3	1	1	1	397	44.8	2.19	DNAJA1
Q14980-1	nuclear mitotic apparatus protein 1 [OS=Homo sapiens]	1	1	1	1	2115	238.1	2.16	NUMA1
Q9NVA2-1	Septin-11 [OS=Homo sapiens]	3	1	1	1	429	49.4	2.16	SEPT11
Q12788	Transducin beta-like protein 3 [OS=Homo sapiens]	1	1	1	1	808	89	2.15	TBL3
Q16576-1	Histone-binding protein RBBP7 [OS=Homo sapiens]	5	2	2	2	425	47.8	2.14	RBBP7
O00148	ATP-dependent RNA helicase DDX39A [OS=Homo sapiens]	2	1	1	1	427	49.1	2.11	DDX39A
P55265-1	Double-stranded RNA-specific adenosine deaminase [OS=Homo sapiens]	1	1	1	1	1226	136	2.07	ADAR
Q01082-1	Spectrin beta chain, non-erythrocytic 1 [OS=Homo sapiens]	0	1	1	1	2364	274.4	2.04	SPTBN1
P42167	Lamina-associated polypeptide 2, isoforms beta/gamma [OS=Homo sapiens]	3	1	1	1	454	50.6	2.04	TMPO
P47914	60S ribosomal protein L29 [OS=Homo sapiens]	9	1	1	1	159	17.7	2.03	RPL29
Q9NUQ3-1	Gamma-taxilin [OS=Homo sapiens]	2	1	1	1	528	60.5	2	TXLNG
Q12955	Ankyrin-3 [OS=Homo sapiens]	0	1	1	1	4377	480.1	2	ANK3
Q13045-1	protein flightless-1 homolog [OS=Homo sapiens]	1	1	1	1	1269	144.7	1.97	FLII
Q8TDM6-1	disks large homolog 5 [OS=Homo sapiens]	1	1	1	1	1919	213.7	1.91	DLG5
Q16186	Proteasomal ubiquitin receptor ADRM1 [OS=Homo sapiens]	4	1	1	1	407	42.1	1.87	ADRM1
Q16531	DNA damage-binding protein 1 [OS=Homo sapiens]	1	1	1	1	1140	126.9	1.87	DDB1
P33992	DNA replication licensing factor mcm5 [OS=Homo sapiens]	2	1	2	1	734	82.2	1.85	MCM5
Q92973-1	transportin-1 [OS=Homo sapiens]	1	1	1	1	898	102.3	1.82	TNPO1
Q02878	60S ribosomal protein L6 [OS=Homo sapiens]	3	1	1	1	288	32.7	1.78	RPL6
Q5SSJ5-1	Heterochromatin protein 1-binding protein 3 [OS=Homo sapiens]	3	1	1	1	553	61.2	1.7	HP1BP3
Q12906-1	Interleukin enhancer-binding factor 3 [OS=Homo sapiens]	1	1	1	1	894	95.3	1.68	ILF3
Q00872	Myosin-binding protein C, slow-type [OS=Homo sapiens]	1	1	1	1	1141	128.2	1.68	MYBPC1
O60749	Sorting nexin-2 [OS=Homo sapiens]	3	1	1	1	519	58.4	1.67	SNX2
P12814-1	Alpha-actinin-1 [OS=Homo sapiens]	1	1	1	1	892	103	1.65	ACTN1
O43242	26S proteasome non-ATPase regulatory subunit 3 [OS=Homo sapiens]	2	1	1	1	534	60.9	0	PSMD3
P13010	X-ray repair cross-complementing protein 5 [OS=Homo sapiens]	1	1	1	1	732	82.7	0	XRCC5
Q96BH1	E3 ubiquitin-protein ligase RNF25 [OS=Homo sapiens]	2	1	1	1	459	51.2	0	RNF25
Q01433-1	AMP deaminase 2 [OS=Homo sapiens]	1	1	1	1	879	100.6	0	AMPD2
Q9H6S0	Probable ATP-dependent RNA helicase YTHDC2 [OS=Homo sapiens]	2	1	1	1	1430	160.1	0	YTHDC2
P40939	Trifunctional enzyme subunit alpha, mitochondrial [OS=Homo sapiens]	5	2	2	2	763	82.9	0	HADHA
P52732	Kinesin-like protein KIF11 [OS=Homo sapiens]	1	1	1	1	1056	119.1	0	KIF11
P26599	Polypyrimidine tract-binding protein 1 [OS=Homo sapiens]	3	1	1	1	531	57.2	0	PTBP1
Q8IY81	pre-rRNA processing protein FTSJ3 [OS=Homo sapiens]	1	1	1	1	847	96.5	0	FTSJ3
Q99797	Mitochondrial intermediate peptidase [OS=Homo sapiens]	5	1	1	1	713	80.6	0	MIPEP
O75891-1	Cytosolic 10-formyltetrahydrofolate dehydrogenase [OS=Homo sapiens]	2	1	1	1	902	98.8	0	ALDH1L1
O95996-1	adenomatous polyposis coli protein 2 [OS=Homo sapiens]	0	1	1	1	2303	243.8	0	APC2

## Sheet: Figure S4C-BRCA2-Small
Accession	Description	Coverage [%]	# Peptides	# PSMs	# Unique Peptides	# AAs	MW [kDa]	Score Sequest HT: Sequest HT	Gene Symbol
P04264	Keratin, type II cytoskeletal 1 [OS=Homo sapiens]	35	25	51	21	644	66	146.26	KRT1
P10412	Histone H1.4 [OS=Homo sapiens]	42	16	51	4	219	21.9	121.79	HIST1H1E
P16403	Histone H1.2 [OS=Homo sapiens]	42	15	46	3	213	21.4	111.43	HIST1H1C
P35527	Keratin, type I cytoskeletal 9 [OS=Homo sapiens]	36	16	36	16	623	62	101.14	KRT9
P35908	Keratin, type II cytoskeletal 2 epidermal [OS=Homo sapiens]	36	22	30	18	639	65.4	91.25	KRT2
P06748	Nucleophosmin [OS=Homo sapiens]	14	8	26	8	294	32.6	68.75	NPM1
P22626	heterogeneous nuclear ribonucleoproteins A2/B1 [OS=Homo sapiens]	28	9	22	9	353	37.4	62.01	HNRNPA2B1
P84243	histone H3.3 [OS=Homo sapiens]	35	9	28	9	136	15.3	53.9	H3F3A; H3F3AP4; H3F3B
P13645	Keratin, type I cytoskeletal 10 [OS=Homo sapiens]	22	14	19	12	584	58.8	52.81	KRT10
Q16778	Histone H2B type 2-E [OS=Homo sapiens]	84	11	24	1	126	13.9	52.63	HIST2H2BE
Q5QNW6-1	Histone H2B type 2-F [OS=Homo sapiens]	84	10	24	1	126	13.9	51.54	HIST2H2BF
Q99880	Histone H2B type 1-L [OS=Homo sapiens]	73	8	23	1	126	13.9	51.38	HIST1H2BL
P62805	histone H4 [OS=Homo sapiens]	57	10	25	10	103	11.4	47.32	HIST1H4A; HIST1H4F
P04259	keratin, type II cytoskeletal 6B [OS=Homo sapiens]	25	13	18	2	564	60	47.27	KRT6B
P22061	protein-L-isoaspartate(D-aspartate) O-methyltransferase [OS=Homo sapiens]	25	6	17	6	227	24.6	45.67	PCMT1
P48668	Keratin, type II cytoskeletal 6C [OS=Homo sapiens]	23	11	15	1	564	60	42.76	KRT6C; KRT6A
Q8N257	Histone H2B type 3-B [OS=Homo sapiens]	62	7	19	1	126	13.9	42.43	HIST3H2BB
O60814	Histone H2B type 1-K [OS=Homo sapiens]	84	10	21	1	126	13.9	40.85	HIST1H2BK
P09651-1	Heterogeneous nuclear ribonucleoprotein A1 [OS=Homo sapiens]	17	7	13	7	372	38.7	35.75	HNRNPA1
P0DMV8	heat shock 70 kDa protein 1A [OS=Homo sapiens]	16	10	18	8	641	70	34.01	HSPA1B; HSPA1A
Q86YZ3	Hornerin [OS=Homo sapiens]	2	4	12	4	2850	282.2	33.24	HRNR
Q16777	Histone H2A type 2-C [OS=Homo sapiens]	40	6	18	4	129	14	32.07	HIST2H2AC
Q86WC4	Osteopetrosis-associated transmembrane protein 1 [OS=Homo sapiens]	13	5	13	5	334	37.2	31.94	OSTM1
P02533	Keratin, type I cytoskeletal 14 [OS=Homo sapiens]	16	8	11	2	472	51.5	30.63	KRT14
Q71UI9-1	Histone H2A.V [OS=Homo sapiens]	26	4	13	2	128	13.5	29.41	H2AFV
P08779	Keratin, type I cytoskeletal 16 [OS=Homo sapiens]	19	8	11	2	473	51.2	29.33	KRT16
P04406-1	glyceraldehyde-3-phosphate dehydrogenase [OS=Homo sapiens]	15	5	10	5	335	36	28.7	GAPDH
Q06609	DNA repair protein RAD51 homolog 1 [OS=Homo sapiens]	30	8	11	8	339	36.9	27.33	RAD51
P52926-1	high mobility group protein HMGI-C [OS=Homo sapiens]	25	2	7	2	109	11.8	25.43	HMGA2
P62280	40S ribosomal protein S11 [OS=Homo sapiens]	27	5	9	5	158	18.4	24.28	RPS11
P13647	keratin, type II cytoskeletal 5 [OS=Homo sapiens]	17	9	10	6	590	62.3	24.24	KRT5
P83731	60S ribosomal protein L24 [OS=Homo sapiens]	16	3	8	3	157	17.8	21.33	RPL24
P11142-1	Heat shock cognate 71 kDa protein [OS=Homo sapiens]	8	5	11	2	646	70.9	21	HSPA8
P11182	Lipoamide acyltransferase component of branched-chain alpha-keto acid dehydrogenase complex, mitochondrial [OS=Homo sapiens]	15	5	9	5	482	53.5	17.85	DBT
Q96GD4	Aurora kinase B [OS=Homo sapiens]	17	4	6	4	344	39.3	17.41	AURKB
P46777	60S ribosomal protein L5 [OS=Homo sapiens]	13	3	6	3	297	34.3	17.39	RPL5
P46783	40S ribosomal protein S10 [OS=Homo sapiens]	9	2	6	2	165	18.9	17.25	RPS10
P62750	60S ribosomal protein L23a [OS=Homo sapiens]	17	3	6	3	156	17.7	16.5	RPL23A
P09874	Poly [ADP-ribose] polymerase 1 [OS=Homo sapiens]	6	4	6	4	1014	113	16.16	PARP1
O75367-1	Core histone macro-H2A.1 [OS=Homo sapiens]	12	5	8	5	372	39.6	15.99	H2AFY
P04075	fructose-bisphosphate aldolase A [OS=Homo sapiens]	13	5	7	5	364	39.4	15.88	ALDOA
P62987	Ubiquitin-60S ribosomal protein L40 [OS=Homo sapiens]	20	2	7	2	128	14.7	15.86	UBA52
P55072	Transitional endoplasmic reticulum ATPase [OS=Homo sapiens]	8	5	6	5	806	89.3	14.97	VCP
Q9GZZ1-1	N-alpha-acetyltransferase 50 [OS=Homo sapiens]	17	3	8	3	169	19.4	14.88	NAA50
P05204	Non-histone chromosomal protein HMG-17 [OS=Homo sapiens]	51	3	7	3	90	9.4	14.83	HMGN2
P19013	Keratin, type II cytoskeletal 4 [OS=Homo sapiens]	9	4	6	3	534	57.3	14.78	KRT4
P02768-1	Serum albumin [OS=Homo sapiens]	4	3	6	3	609	69.3	14.56	ALB
P23396-1	40S ribosomal protein S3 [OS=Homo sapiens]	12	2	6	2	243	26.7	13.8	RPS3
Q06830	peroxiredoxin-1 [OS=Homo sapiens]	23	4	5	3	199	22.1	12.81	PRDX1
P11021	78 kDa glucose-regulated protein [OS=Homo sapiens]	7	4	5	3	654	72.3	12.4	HSPA5
Q53HL2	Borealin [OS=Homo sapiens]	15	4	6	4	280	31.3	12.28	CDCA8
P40937-1	Replication factor C subunit 5 [OS=Homo sapiens]	5	2	3	2	340	38.5	12.25	RFC5
Q13885	Tubulin beta-2A chain [OS=Homo sapiens]	3	1	5	1	445	49.9	11.86	TUBB2A
P07305	Histone H1.0 [OS=Homo sapiens]	13	2	4	2	194	20.9	11.85	H1F0
P07910-1	Heterogeneous nuclear ribonucleoproteins C1/C2 [OS=Homo sapiens]	8	3	5	3	306	33.7	11.66	HNRNPC
P63267-1	actin, gamma-enteric smooth muscle [OS=Homo sapiens]	10	3	5	3	376	41.9	11.5	ACTG2
P05141	ADP/ATP translocase 2 [OS=Homo sapiens]	11	3	5	3	298	32.8	11.47	SLC25A5
P62917	60S ribosomal protein L8 [OS=Homo sapiens]	10	4	6	4	257	28	11.44	RPL8
P46779	60S ribosomal protein L28 [OS=Homo sapiens]	19	3	4	3	137	15.7	10.88	RPL28
O00479	High mobility group nucleosome-binding domain-containing protein 4 [OS=Homo sapiens]	21	2	3	2	90	9.5	10.84	HMGN4
P51587	breast cancer type 2 susceptibility protein [OS=Homo sapiens]	1	2	3	2	3418	384	10.5	BRCA2
Q9UBU8-1	Mortality factor 4-like protein 1 [OS=Homo sapiens]	7	3	4	3	362	41.4	10.48	MORF4L1
P61964	WD repeat-containing protein 5 [OS=Homo sapiens]	4	1	4	1	334	36.6	10.46	WDR5
P18621	60S ribosomal protein L17 [OS=Homo sapiens]	15	3	5	3	184	21.4	10.02	RPL17
P26373-1	60S ribosomal protein L13 [OS=Homo sapiens]	21	4	4	4	211	24.2	9.93	RPL13
Q7Z7K6-3	Isoform 3 of Centromere protein V [OS=Homo sapiens]	15	2	4	1	272	29.7	9.59	CENPV
P12694	2-oxoisovalerate dehydrogenase subunit alpha, mitochondrial [OS=Homo sapiens]	7	2	5	2	445	50.4	9.51	BCKDHA
P61254	60S ribosomal protein L26 [OS=Homo sapiens]	23	3	5	3	145	17.2	9.44	RPL26
P16152	Carbonyl reductase [NADPH] 1 [OS=Homo sapiens]	15	3	3	3	277	30.4	9.13	CBR1; SETD4
Q3ZCQ8	Mitochondrial import inner membrane translocase subunit TIM50 [OS=Homo sapiens]	7	2	4	2	353	39.6	8.89	TIMM50
Q99623	Prohibitin-2 [OS=Homo sapiens]	16	4	4	4	299	33.3	8.75	PHB2
P12004	proliferating cell nuclear antigen [OS=Homo sapiens]	8	2	3	2	261	28.8	8.34	PCNA
P62913	60S ribosomal protein L11 [OS=Homo sapiens]	7	1	3	1	178	20.2	8.27	RPL11
P61626	lysozyme c [OS=Homo sapiens]	8	1	4	1	148	16.5	8.23	LYZ
P30050-1	60S ribosomal protein L12 [OS=Homo sapiens]	15	2	3	2	165	17.8	8.16	RPL12
Q15014	Mortality factor 4-like protein 2 [OS=Homo sapiens]	5	1	4	1	288	32.3	8.07	MORF4L2
P35232	Prohibitin [OS=Homo sapiens]	8	2	4	2	272	29.8	8.05	PHB
P29692	Elongation factor 1-delta [OS=Homo sapiens]	17	3	3	3	281	31.1	7.92	EEF1D
P62753	40S RIBOSOMAL PROTEIN S6 [OS=Homo sapiens]	6	1	3	1	249	28.7	7.92	RPS6
P0DOX8	Immunoglobulin lambda-1 light chain [OS=Homo sapiens]	10	2	4	2	216	22.8	7.83
P01857	Immunoglobulin heavy constant gamma 1 [OS=Homo sapiens]	4	1	8	1	330	36.1	7.7	IGHG1
Q9Y3Y2	Chromatin target of PRMT1 protein [OS=Homo sapiens]	5	1	2	1	248	26.4	7.67	CHTOP
P27348	14-3-3 protein theta [OS=Homo sapiens]	4	2	3	2	245	27.7	7.61	YWHAQ
P17096-2	Isoform HMG-Y of High mobility group protein HMG-I/HMG-Y [OS=Homo sapiens]	30	2	3	2	96	10.7	7.36	HMGA1
P48047	ATP synthase subunit O, mitochondrial [OS=Homo sapiens]	16	3	3	3	213	23.3	7.29	ATP5O
P50402	Emerin [OS=Homo sapiens]	17	3	5	3	254	29	7.19	EMD
Q99848	Probable rRNA-processing protein EBP2 [OS=Homo sapiens]	4	1	3	1	306	34.8	7.19	EBNA1BP2
Q12904-1	aminoacyl tRNA synthase complex-interacting multifunctional protein 1 [OS=Homo sapiens]	10	3	4	3	312	34.3	7.16	AIMP1
Q9NSB2	Keratin, type II cuticular Hb4 [OS=Homo sapiens]	4	2	4	1	600	64.8	6.99	KRT84
Q00325-1	Phosphate carrier protein, mitochondrial [OS=Homo sapiens]	5	2	3	2	362	40.1	6.77	SLC25A3
P00338-1	L-lactate dehydrogenase A chain [OS=Homo sapiens]	6	2	3	2	332	36.7	6.74	LDHA
P62424	60S ribosomal protein L7a [OS=Homo sapiens]	10	3	3	3	266	30	6.7	RPL7A
Q15417	Calponin-3 [OS=Homo sapiens]	8	2	3	2	329	36.4	6.52	CNN3
P47914	60S ribosomal protein L29 [OS=Homo sapiens]	10	2	2	2	159	17.7	6.23	RPL29
P62701	40S ribosomal protein S4, X isoform [OS=Homo sapiens]	7	2	3	2	263	29.6	6.06	RPS4X
O14828	Secretory carrier-associated membrane protein 3 [OS=Homo sapiens]	10	2	2	2	347	38.3	5.97	SCAMP3
P61247	40S ribosomal protein S3a [OS=Homo sapiens]	11	3	4	3	264	29.9	5.97	RPS3A
Q92522	Histone H1x [OS=Homo sapiens]	8	2	2	2	213	22.5	5.77	H1FX
P37802	Transgelin-2 [OS=Homo sapiens]	13	2	2	2	199	22.4	5.76	TAGLN2
P25685	dnaJ homolog subfamily B member 1 [OS=Homo sapiens]	4	1	2	1	340	38	5.64	DNAJB1
P24534	Elongation factor 1-beta [OS=Homo sapiens]	6	1	2	1	225	24.7	5.6	EEF1B2
Q7Z7K6-1	Centromere protein V [OS=Homo sapiens]	16	2	2	1	275	29.9	5.46	CENPV
P09496-1	clathrin light chain A [OS=Homo sapiens]	5	1	2	1	248	27.1	5.36	CLTA
Q9Y676	28S ribosomal protein S18b, mitochondrial [OS=Homo sapiens]	8	1	2	1	258	29.4	5.3	MRPS18B
P35030	Trypsin-3 [OS=Homo sapiens]	4	1	2	1	304	32.5	5.22	PRSS3
Q13151	Heterogeneous nuclear ribonucleoprotein A0 [OS=Homo sapiens]	6	2	2	2	305	30.8	5.22	HNRNPA0
P45973	chromobox protein homolog 5 [OS=Homo sapiens]	8	3	3	3	191	22.2	5.22	CBX5
P52272	Heterogeneous nuclear ribonucleoprotein M [OS=Homo sapiens]	4	2	2	2	730	77.5	5.21	HNRNPM
P18124	60S ribosomal protein L7 [OS=Homo sapiens]	4	1	2	1	248	29.2	5.07	RPL7
Q71U36	tubulin alpha-1A chain [OS=Homo sapiens]	3	1	2	1	451	50.1	5	TUBA1A
P46782	40S ribosomal protein S5 [OS=Homo sapiens]	12	2	2	2	204	22.9	4.93	RPS5
P38646	Stress-70 protein, mitochondrial [OS=Homo sapiens]	4	2	2	2	679	73.6	4.84	HSPA9
P07195	L-lactate dehydrogenase B chain [OS=Homo sapiens]	7	2	2	2	334	36.6	4.78	LDHB
P28482	mitogen-activated protein kinase 1 [OS=Homo sapiens]	4	1	2	1	360	41.4	4.72	MAPK1
Q9NQT5	exosome complex component RRP40 [OS=Homo sapiens]	7	2	2	2	275	29.6	4.7	EXOSC3
P13646	Keratin, type I cytoskeletal 13 [OS=Homo sapiens]	5	1	1	1	458	49.6	4.7	KRT13
P46776	60S ribosomal protein L27a [OS=Homo sapiens]	9	2	2	2	148	16.6	4.69	RPL27A
Q07020	60S ribosomal protein L18 [OS=Homo sapiens]	11	2	3	2	188	21.6	4.64	RPL18
P31946-2	Isoform Short of 14-3-3 protein beta/alpha [OS=Homo sapiens]	5	2	2	2	244	27.8	4.37	YWHAB
P63104-1	14-3-3 protein zeta/delta [OS=Homo sapiens]	4	1	2	1	245	27.7	4.36	YWHAZ
Q9NRN7	L-aminoadipate-semialdehyde dehydrogenase-phosphopantetheinyl transferase [OS=Homo sapiens]	7	2	2	2	309	35.8	4.31	AASDHPPT
Q15365	Poly(RC)-binding protein 1 [OS=Homo sapiens]	10	3	3	3	356	37.5	4.14	PCBP1
P46013	Proliferation marker protein Ki-67 [OS=Homo sapiens]	0	1	2	1	3256	358.5	4.04	MKI67
Q8N983-4	Isoform 4 of 39S ribosomal protein L43, mitochondrial [OS=Homo sapiens]	8	1	2	1	159	17.8	4.03	MRPL43
P05109	Protein S100-A8 [OS=Homo sapiens]	12	1	2	1	93	10.8	4.03	S100A8
P32119	Peroxiredoxin-2 [OS=Homo sapiens]	10	2	2	1	198	21.9	4.03	PRDX2
P01624	Immunoglobulin kappa variable 3-15 [OS=Homo sapiens]	8	1	2	1	115	12.5	3.97	IGKV3-15
P51991-1	Heterogeneous nuclear ribonucleoprotein A3 [OS=Homo sapiens]	10	2	2	2	378	39.6	3.96	HNRNPA3
P08708	40S ribosomal protein S17 [OS=Homo sapiens]	7	1	2	1	135	15.5	3.94	RPS17; RPS17L
O75494-1	Serine/arginine-rich splicing factor 10 [OS=Homo sapiens]	5	1	3	1	262	31.3	3.86	SRSF10; LOC100996657
Q02978	Mitochondrial 2-oxoglutarate/malate carrier protein [OS=Homo sapiens]	5	1	1	1	314	34	3.73	SLC25A11
P51665	26S proteasome non-ATPase regulatory subunit 7 [OS=Homo sapiens]	4	1	1	1	324	37	3.65	PSMD7
Q9UN81	LINE-1 retrotransposable element ORF1 protein [OS=Homo sapiens]	3	1	2	1	338	40	3.63	LOC440264; L1RE1
P15880	40S ribosomal protein S2 [OS=Homo sapiens]	9	2	2	2	293	31.3	3.48	RPS2
Q13347	Eukaryotic translation initiation factor 3 subunit I [OS=Homo sapiens]	4	1	3	1	325	36.5	3.45	EIF3I
Q08257	Quinone oxidoreductase [OS=Homo sapiens]	5	1	1	1	329	35.2	3.41	CRYZ
P11388-1	DNA topoisomerase 2-alpha [OS=Homo sapiens]	1	1	1	1	1531	174.3	3.3	TOP2A
P05114	Non-histone chromosomal protein HMG-14 [OS=Homo sapiens]	14	1	3	1	100	10.7	3.27	HMGN1
P82650	28S ribosomal protein S22, mitochondrial [OS=Homo sapiens]	3	1	1	1	360	41.3	3.26	MRPS22
Q16527	Cysteine and glycine-rich protein 2 [OS=Homo sapiens]	8	1	1	1	193	20.9	3.25	CSRP2
O15372	Eukaryotic translation initiation factor 3 subunit H [OS=Homo sapiens]	7	1	1	1	352	39.9	3.2	EIF3H
Q7L5D6	Golgi to ER traffic protein 4 homolog [OS=Homo sapiens]	4	1	1	1	327	36.5	3.1	GET4
P11177	Pyruvate dehydrogenase E1 component subunit beta, mitochondrial [OS=Homo sapiens]	3	1	1	1	359	39.2	3.07	PDHB
Q9Y3B8-3	Isoform 3 of Oligoribonuclease, mitochondrial [OS=Homo sapiens]	5	1	1	1	205	23.7	2.99	REXO2
P63244	Receptor of activated protein C kinase 1 [OS=Homo sapiens]	3	1	1	1	317	35.1	2.94	GNB2L1; RACK1
P81605	Dermcidin [OS=Homo sapiens]	10	1	1	1	110	11.3	2.88	DCD
Q9UNZ2	NSFL1 cofactor p47 [OS=Homo sapiens]	7	2	3	2	370	40.5	2.87	NSFL1C
Q9Y295	developmentally-regulated GTP-binding protein 1 [OS=Homo sapiens]	3	1	1	1	367	40.5	2.85	DRG1
Q9BQG2	peroxisomal NADH pyrophosphatase NUDT12 [OS=Homo sapiens]	4	1	1	1	462	52	2.8	NUDT12
P31942	Heterogeneous nuclear ribonucleoprotein H3 [OS=Homo sapiens]	3	1	1	1	346	36.9	2.78	HNRNPH3
P27361-1	mitogen-activated protein kinase 3 [OS=Homo sapiens]	4	1	1	1	379	43.1	2.77	MAPK3
P35249	replication factor C subunit 4 [OS=Homo sapiens]	3	1	1	1	363	39.7	2.76	RFC4
Q02413	Desmoglein-1 [OS=Homo sapiens]	1	1	1	1	1049	113.7	2.74	DSG1
P84103	Serine/arginine-rich splicing factor 3 [OS=Homo sapiens]	5	1	1	1	164	19.3	2.72	SRSF3
Q13257-1	Mitotic spindle assembly checkpoint protein MAD2A [OS=Homo sapiens]	7	1	1	1	205	23.5	2.7	MAD2L1
Q5T1J5	Putative coiled-coil-helix-coiled-coil-helix domain-containing protein CHCHD2P9, mitochondrial [OS=Homo sapiens]	19	1	1	1	151	15.5	2.7	CHCHD2P9
O15400	Syntaxin-7 [OS=Homo sapiens]	7	1	1	1	261	29.8	2.7	STX7
P10809	60 kDa heat shock protein, mitochondrial [OS=Homo sapiens]	4	1	1	1	573	61	2.68	HSPD1
O14950	Myosin regulatory light chain 12B [OS=Homo sapiens]	6	1	1	1	172	19.8	2.65	MYL12B; MYL12A
Q53H96	Pyrroline-5-carboxylate reductase 3 [OS=Homo sapiens]	4	1	1	1	274	28.6	2.64	PYCRL; PYCR3
Q3MHD2	Protein LSM12 homolog [OS=Homo sapiens]	7	1	1	1	195	21.7	2.61	LSM12; LSM12P1
Q5QJE6	Deoxynucleotidyltransferase terminal-interacting protein 2 [OS=Homo sapiens]	2	1	1	1	756	84.4	2.61	DNTTIP2
O43324-1	Eukaryotic translation elongation factor 1 epsilon-1 [OS=Homo sapiens]	7	1	1	1	174	19.8	2.61	EEF1E1
Q9Y5B9	FACT complex subunit SPT16 [OS=Homo sapiens]	1	1	1	1	1047	119.8	2.61	SUPT16H
P38159-1	RNA-binding motif protein, X chromosome [OS=Homo sapiens]	4	1	1	1	391	42.3	2.6	RBMX
P49247	ribose-5-phosphate isomerase [OS=Homo sapiens]	7	2	2	2	311	33.2	2.59	LOC101060545; RPIA
P27635	60S ribosomal protein L10 [OS=Homo sapiens]	6	1	1	1	214	24.6	2.56	RPL10
Q8TDN6	Ribosome biogenesis protein BRX1 homolog [OS=Homo sapiens]	3	1	1	1	353	41.4	2.53	BRIX1
P08670	Vimentin [OS=Homo sapiens]	3	1	1	1	466	53.6	2.52	VIM
P48507	Glutamate--cysteine ligase regulatory subunit [OS=Homo sapiens]	5	1	1	1	274	30.7	2.49	GCLM
Q13835	Plakophilin-1 [OS=Homo sapiens]	1	1	1	1	747	82.8	2.49	PKP1
Q13404	Ubiquitin-conjugating enzyme E2 variant 1 [OS=Homo sapiens]	9	1	1	1	147	16.5	2.44	UBE2V1; TMEM189-UBE2V1
P28072	Proteasome subunit beta type-6 [OS=Homo sapiens]	5	1	1	1	239	25.3	2.43	PSMB6
Q01469	Fatty acid-binding protein, epidermal [OS=Homo sapiens]	7	1	1	1	135	15.2	2.41	FABP5
P61313-1	60S ribosomal protein L15 [OS=Homo sapiens]	4	1	1	1	204	24.1	2.41	RPL15
Q9BSD7	Cancer-related nucleoside-triphosphatase [OS=Homo sapiens]	6	1	1	1	190	20.7	2.4	NTPCR
P40429	60S ribosomal protein L13a [OS=Homo sapiens]	4	1	1	1	203	23.6	2.39	RPL13A
Q8N0Y7	Probable phosphoglycerate mutase 4 [OS=Homo sapiens]	4	1	1	1	254	28.8	2.39	PGAM4
P60842	Eukaryotic initiation factor 4A-I [OS=Homo sapiens]	2	1	1	1	406	46.1	2.33	EIF4A1
Q9Y5M8	signal recognition particle receptor subunit beta [OS=Homo sapiens]	7	2	2	2	271	29.7	2.33	SRPRB
Q9HB71	Calcyclin-binding protein [OS=Homo sapiens]	4	1	1	1	228	26.2	2.31	CACYBP
O75489	NADH dehydrogenase [ubiquinone] iron-sulfur protein 3, mitochondrial [OS=Homo sapiens]	5	1	1	1	264	30.2	2.26	NDUFS3
P62277	40S ribosomal protein S13 [OS=Homo sapiens]	7	1	1	1	151	17.2	2.26	RPS13
P82979	SAP domain-containing ribonucleoprotein [OS=Homo sapiens]	5	1	1	1	210	23.7	2.26	SARNP
P45880	Voltage-dependent anion-selective channel protein 2 [OS=Homo sapiens]	4	1	1	1	294	31.5	2.25	VDAC2
Q9Y2Q9	28S ribosomal protein S28, mitochondrial [OS=Homo sapiens]	5	1	1	1	187	20.8	2.24	MRPS28
Q13185	chromobox protein homolog 3 [OS=Homo sapiens]	6	1	1	1	183	20.8	2.24	CBX3; C15orf57; CCDC32
Q96HS1-1	Serine/threonine-protein phosphatase Pgam5, mitochondrial [OS=Homo sapiens]	3	1	1	1	289	32	2.22	PGAM5
Q9UBQ5	Eukaryotic translation initiation factor 3 subunit K [OS=Homo sapiens]	4	1	1	1	218	25	2.18	EIF3K
P62263	40S ribosomal protein S14 [OS=Homo sapiens]	7	1	1	1	151	16.3	2.17	RPS14
Q02543	60S ribosomal protein L18a [OS=Homo sapiens]	7	1	1	1	176	20.7	2.17	RPL18A
P62851	40S ribosomal protein S25 [OS=Homo sapiens]	11	1	1	1	125	13.7	2.17	RPS25
Q6UXS9	Inactive caspase-12 [OS=Homo sapiens]	6	1	1	1	341	38.8	2.16	CASP12
P06753-2	Isoform 2 of Tropomyosin alpha-3 chain [OS=Homo sapiens]	5	1	1	1	248	29	2.16	TPM3
P62937	peptidyl-prolyl cis-trans isomerase A [OS=Homo sapiens]	7	1	2	1	165	18	2.15	PPIA
Q8N3Z3-1	GTP-binding protein 8 [OS=Homo sapiens]	4	1	1	1	284	32.1	2.14	GTPBP8
P23528	Cofilin-1 [OS=Homo sapiens]	8	1	1	1	166	18.5	2.13	CFL1
Q00403	Transcription initiation factor IIB [OS=Homo sapiens]	4	1	1	1	316	34.8	2.13	GTF2B
O75396	Vesicle-trafficking protein SEC22b [OS=Homo sapiens]	4	1	3	1	215	24.6	2.12	SEC22B
Q99614	tetratricopeptide repeat protein 1 [OS=Homo sapiens]	3	1	1	1	292	33.5	2.07	TTC1
Q9H3N1	Thioredoxin-related transmembrane protein 1 [OS=Homo sapiens]	4	1	1	1	280	31.8	2.05	TMX1
P62826	GTP-binding nuclear protein RAN [OS=Homo sapiens]	5	1	1	1	216	24.4	1.99	RAN
P28070	Proteasome subunit beta type-4 [OS=Homo sapiens]	3	1	1	1	264	29.2	1.96	PSMB4
P82675	28S ribosomal protein S5, mitochondrial [OS=Homo sapiens]	2	1	1	1	430	48	1.96	MRPS5
Q32P44	Echinoderm microtubule-associated protein-like 3 [OS=Homo sapiens]	2	1	1	1	896	95.1	1.95	EML3
P50750	Cyclin-dependent kinase 9 [OS=Homo sapiens]	6	2	2	1	372	42.8	1.95	CDK9
P46781	40S ribosomal protein S9 [OS=Homo sapiens]	5	1	1	1	194	22.6	1.89	RPS9
P61981	14-3-3 protein gamma [OS=Homo sapiens]	4	1	1	1	247	28.3	1.87	YWHAG
Q6IN85	Serine/threonine-protein phosphatase 4 regulatory subunit 3A [OS=Homo sapiens]	1	1	1	1	833	95.3	1.85	SMEK1; PPP4R3A
P59665	Neutrophil defensin 1 [OS=Homo sapiens]	10	1	1	1	94	10.2	1.85	DEFA1; DEFA1B
Q9H910-1	Jupiter microtubule associated homolog 2 [OS=Homo sapiens]	8	1	2	1	190	20.1	1.81	HN1L; JPT2
Q8IYT4-1	Katanin p60 ATPase-containing subunit A-like 2 [OS=Homo sapiens]	2	1	1	1	538	61.2	1.79	KATNAL2
Q9UM13	Anaphase-promoting complex subunit 10 [OS=Homo sapiens]	10	1	1	1	185	21.2	1.76	ANAPC10
O60828	Polyglutamine-binding protein 1 [OS=Homo sapiens]	4	1	1	1	265	30.5	1.75	PQBP1
Q5T750	Skin-specific protein 32 [OS=Homo sapiens]	4	1	1	1	250	26.2	1.73	C1orf68
Q96AG4	Leucine-rich repeat-containing protein 59 [OS=Homo sapiens]	3	1	1	1	307	34.9	1.72	LRRC59
Q86SE5-1	RNA-binding Raly-like protein [OS=Homo sapiens]	4	1	1	1	291	32.3	1.66	RALYL
A6NDU8	UPF0600 protein C5orf51 [OS=Homo sapiens]	3	1	1	1	294	33.6	1.63	C5orf51
Q96PU8	protein quaking [OS=Homo sapiens]	4	1	1	1	341	37.6	1.63	QKI
P11802	Cyclin-dependent kinase 4 [OS=Homo sapiens]	8	2	2	1	303	33.7	0	CDK4
P35398-3	Isoform 3 of Nuclear receptor ROR-alpha [OS=Homo sapiens]	2	1	1	1	540	61.1	0	RORA
P62633-1	Cellular nucleic acid-binding protein [OS=Homo sapiens]	6	1	1	1	177	19.5	0	CNBP
Q15651-1	High mobility group nucleosome-binding domain-containing protein 3 [OS=Homo sapiens]	15	1	2	1	99	10.7	0	HMGN3
P12532	Creatine kinase U-type, mitochondrial [OS=Homo sapiens]	3	1	1	1	417	47	0	CKMT1B; CKMT1A
Q86VZ4-2	Isoform 2 of Low-density lipoprotein receptor-related protein 11 [OS=Homo sapiens]	5	1	1	1	237	25.2	0	LRP11
Q9BVC6	Transmembrane protein 109 [OS=Homo sapiens]	5	1	1	1	243	26.2	0	TMEM109
P62847-1	40S ribosomal protein S24 [OS=Homo sapiens]	8	1	1	1	133	15.4	0	RPS24
P01619	Immunoglobulin kappa variable 3-20 [OS=Homo sapiens]	8	1	1	1	116	12.5	0	IGKV3-20
Q86YV0	RAS protein activator like-3 [OS=Homo sapiens]	3	1	1	1	1011	111.8	0	RASAL3
Q15691	Microtubule-associated protein RP/EB family member 1 [OS=Homo sapiens]	7	1	1	1	268	30	0	MAPRE1
Q86V81	THO complex subunit 4 [OS=Homo sapiens]	4	1	1	1	257	26.9	0	ALYREF
Q08752	peptidyl-prolyl cis-trans isomerase D [OS=Homo sapiens]	5	1	1	1	370	40.7	0	PPID
P62140	Serine/threonine-protein phosphatase PP1-beta catalytic subunit [OS=Homo sapiens]	5	1	1	1	327	37.2	0	PPP1CB
Q9H4Y5	Glutathione S-transferase omega-2 [OS=Homo sapiens]	15	1	1	1	243	28.2	0	GSTO2
Q9BRL6-1	serine/arginine-rich splicing factor 8 [OS=Homo sapiens]	3	1	1	1	282	32.3	0	SRSF8

## Sheet: Figure S4C-NSFL1C-Big
Accession	Description	Coverage [%]	# Peptides	# PSMs	# Unique Peptides	# AAs	MW [kDa]	Score Sequest HT: Sequest HT	Gene Symbol
P55072	Transitional endoplasmic reticulum ATPase [OS=Homo sapiens]	88	121	3640	121	806	89.3	9079.72	VCP
Q9UNZ2-5	Isoform 3 of NSFL1 cofactor p47 [OS=Homo sapiens]	83	51	1315	10	372	40.8	3246.66	NSFL1C
Q9UNZ2-4	Isoform 2 of NSFL1 cofactor p47 [OS=Homo sapiens]	78	42	1116	1	339	37.3	3021.35	NSFL1C
P04264	Keratin, type II cytoskeletal 1 [OS=Homo sapiens]	58	35	63	32	644	66	190.67	KRT1
P62987	Ubiquitin-60S ribosomal protein L40 [OS=Homo sapiens]	47	9	56	9	128	14.7	145.77	UBA52
P35908	Keratin, type II cytoskeletal 2 epidermal [OS=Homo sapiens]	53	23	45	18	639	65.4	129.22	KRT2
P13645	Keratin, type I cytoskeletal 10 [OS=Homo sapiens]	43	21	45	18	584	58.8	118.13	KRT10
P35527	Keratin, type I cytoskeletal 9 [OS=Homo sapiens]	40	15	32	15	623	62	111.89	KRT9
Q9BZE9	tether containing UBX domain for GLUT4 [OS=Homo sapiens]	60	21	37	21	553	60.1	79.38	ASPSCR1
P02533	Keratin, type I cytoskeletal 14 [OS=Homo sapiens]	23	11	18	4	472	51.5	43.55	KRT14
P08779	Keratin, type I cytoskeletal 16 [OS=Homo sapiens]	16	8	14	1	473	51.2	32.54	KRT16
P11142-1	Heat shock cognate 71 kDa protein [OS=Homo sapiens]	17	8	11	6	646	70.9	29.52	HSPA8
P13647	keratin, type II cytoskeletal 5 [OS=Homo sapiens]	13	7	11	4	590	62.3	22.84	KRT5
P02538	Keratin, type II cytoskeletal 6A [OS=Homo sapiens]	9	5	9	1	564	60	17.83	KRT6A
Q9UQ35	serine/arginine repetitive matrix protein 2 [OS=Homo sapiens]	1	1	9	1	2752	299.4	13.81	SRRM2
Q0VAA5-1	PI-PLC X domain-containing protein 2 [OS=Homo sapiens]	3	1	6	1	305	34.8	10.5	PLCXD2
O43837-1	isocitrate dehydrogenase [NAD] subunit beta, mitochondrial [OS=Homo sapiens]	2	1	7	1	385	42.2	9.37	IDH3B
P0DMV8	heat shock 70 kDa protein 1A [OS=Homo sapiens]	6	3	5	1	641	70	8.85	HSPA1B; HSPA1A
P60709	Actin, cytoplasmic 1 [OS=Homo sapiens]	6	2	4	2	375	41.7	8.82	ACTB
P02768-1	Serum albumin [OS=Homo sapiens]	4	2	3	2	609	69.3	8.48	ALB
Q8WWZ7-1	ATP-binding cassette sub-family A member 5 [OS=Homo sapiens]	1	1	3	1	1642	186.4	5.22	ABCA5
P16402	Histone H1.3 [OS=Homo sapiens]	5	1	2	1	221	22.3	5.12	HIST1H1D
Q05639	Elongation factor 1-alpha 2 [OS=Homo sapiens]	2	1	2	1	463	50.4	4.64	EEF1A2
Q5THJ4	Vacuolar protein sorting-associated protein 13D [OS=Homo sapiens]	0	1	2	1	4388	491.6	4.33	VPS13D
P13639	Elongation factor 2 [OS=Homo sapiens]	2	1	1	1	858	95.3	3.68	EEF2
Q12996-1	Cleavage stimulation factor subunit 3 [OS=Homo sapiens]	2	1	1	1	717	82.9	3.11	CSTF3
P27361-1	mitogen-activated protein kinase 3 [OS=Homo sapiens]	4	1	1	1	379	43.1	3.09	MAPK3
Q6IWH7	Anoctamin-7 [OS=Homo sapiens]	1	1	1	1	933	105.5	2.92	ANO7
P21796	voltage-dependent anion-selective channel protein 1 [OS=Homo sapiens]	12	1	1	1	283	30.8	2.85	VDAC1
P51114-1	Fragile X mental retardation syndrome-related protein 1 [OS=Homo sapiens]	1	1	1	1	621	69.7	2.22	FXR1
P09603	Macrophage colony-stimulating factor 1 [OS=Homo sapiens]	3	1	2	1	554	60.1	0	CSF1
P78396	Cyclin-A1 [OS=Homo sapiens]	6	1	1	1	465	52.3	0	CCNA1

## Sheet: Figure S4C-NSFL1C-Small
Accession	Description	Coverage [%]	# Peptides	# PSMs	# Unique Peptides	# AAs	MW [kDa]	Score Sequest HT: Sequest HT	Gene Symbol
Q9UNZ2-5	Isoform 3 of NSFL1 cofactor p47 [OS=Homo sapiens]	54	22	563	22	372	40.8	1005.38	NSFL1C
P55072	Transitional endoplasmic reticulum ATPase [OS=Homo sapiens]	33	33	347	33	806	89.3	823.03	VCP
P35908	Keratin, type II cytoskeletal 2 epidermal [OS=Homo sapiens]	37	23	64	19	639	65.4	200.17	KRT2
P13645	Keratin, type I cytoskeletal 10 [OS=Homo sapiens]	26	15	72	12	584	58.8	188.42	KRT10
P04264	Keratin, type II cytoskeletal 1 [OS=Homo sapiens]	42	23	60	20	644	66	157.42	KRT1
P62987	Ubiquitin-60S ribosomal protein L40 [OS=Homo sapiens]	37	5	72	5	128	14.7	149.44	UBA52
P35527	Keratin, type I cytoskeletal 9 [OS=Homo sapiens]	15	10	42	10	623	62	112.17	KRT9
P04259	keratin, type II cytoskeletal 6B [OS=Homo sapiens]	27	14	26	3	564	60	71.78	KRT6B
P16402	Histone H1.3 [OS=Homo sapiens]	29	10	27	1	221	22.3	67.99	HIST1H1D
Q86YZ3	Hornerin [OS=Homo sapiens]	7	6	27	6	2850	282.2	66.99	HRNR
Q06830	peroxiredoxin-1 [OS=Homo sapiens]	33	7	34	6	199	22.1	65.87	PRDX1
P02538	Keratin, type II cytoskeletal 6A [OS=Homo sapiens]	25	12	23	2	564	60	62.85	KRT6A
P16403	Histone H1.2 [OS=Homo sapiens]	38	10	22	1	213	21.4	54.05	HIST1H1C
P02533	Keratin, type I cytoskeletal 14 [OS=Homo sapiens]	21	10	23	7	472	51.5	52.69	KRT14
P02768-1	Serum albumin [OS=Homo sapiens]	8	5	26	5	609	69.3	51.85	ALB
Q969W3-1	Protein FAM104A [OS=Homo sapiens]	35	7	31	7	186	19.5	44.88	FAM104A
P13647	keratin, type II cytoskeletal 5 [OS=Homo sapiens]	21	11	17	8	590	62.3	43.08	KRT5
P28482	mitogen-activated protein kinase 1 [OS=Homo sapiens]	17	7	16	4	360	41.4	38.74	MAPK1
P46777	60S ribosomal protein L5 [OS=Homo sapiens]	27	7	17	7	297	34.3	37.58	RPL5
P23527	Histone H2B type 1-O [OS=Homo sapiens]	61	7	14	1	126	13.9	34.26	HIST1H2BO
P26373-1	60S ribosomal protein L13 [OS=Homo sapiens]	18	6	13	6	211	24.2	34.01	RPL13
Q5QNW6-1	Histone H2B type 2-F [OS=Homo sapiens]	61	7	14	1	126	13.9	33.48	HIST2H2BF
Q9BZE9	tether containing UBX domain for GLUT4 [OS=Homo sapiens]	18	8	13	8	553	60.1	32.46	ASPSCR1
P62701	40S ribosomal protein S4, X isoform [OS=Homo sapiens]	30	8	14	8	263	29.6	26.5	RPS4X
P61254	60S ribosomal protein L26 [OS=Homo sapiens]	23	3	10	3	145	17.2	24.68	RPL26
Q96GD4	Aurora kinase B [OS=Homo sapiens]	12	3	10	3	344	39.3	24.19	AURKB
P62805	histone H4 [OS=Homo sapiens]	43	5	11	5	103	11.4	22.91	HIST1H4A; HIST1H4F; HIST1H4D; HIST1H4J; HIST2H4A; HIST2H4B; HIST1H4H; HIST1H4C; HIST4H4; HIST1H4E; HIST1H4I; HIST1H4B; HIST1H4K; HIST1H4L
P04406-1	glyceraldehyde-3-phosphate dehydrogenase [OS=Homo sapiens]	14	4	9	4	335	36	22.88	GAPDH
P16401	Histone H1.5 [OS=Homo sapiens]	23	4	8	2	226	22.6	21.91	HIST1H1B
P27361-1	mitogen-activated protein kinase 3 [OS=Homo sapiens]	12	4	8	1	379	43.1	20.02	MAPK3
P09651-1	Heterogeneous nuclear ribonucleoprotein A1 [OS=Homo sapiens]	9	2	6	2	372	38.7	19.24	HNRNPA1
P23396-1	40S ribosomal protein S3 [OS=Homo sapiens]	16	4	9	4	243	26.7	17.93	RPS3
P46779	60S ribosomal protein L28 [OS=Homo sapiens]	11	2	7	2	137	15.7	17.2	RPL28
Q9NRN7	L-aminoadipate-semialdehyde dehydrogenase-phosphopantetheinyl transferase [OS=Homo sapiens]	7	2	5	2	309	35.8	15.16	AASDHPPT
P05141	ADP/ATP translocase 2 [OS=Homo sapiens]	8	3	8	3	298	32.8	14.16	SLC25A5
P83731	60S ribosomal protein L24 [OS=Homo sapiens]	9	2	6	2	157	17.8	14.04	RPL24
Q71UI9-1	Histone H2A.V [OS=Homo sapiens]	15	3	7	1	128	13.5	13.78	H2AFV
Q5D862	Filaggrin-2 [OS=Homo sapiens]	5	4	5	4	2391	247.9	13.73	FLG2
P46778	60S ribosomal protein L21 [OS=Homo sapiens]	11	2	5	2	160	18.6	13.44	RPL21
P62913	60S ribosomal protein L11 [OS=Homo sapiens]	15	2	6	2	178	20.2	13.39	RPL11
Q16777	Histone H2A type 2-C [OS=Homo sapiens]	15	3	7	1	129	14	13.32	HIST2H2AC
P11802	Cyclin-dependent kinase 4 [OS=Homo sapiens]	7	2	6	1	303	33.7	12.26	CDK4
P84243	histone H3.3 [OS=Homo sapiens]	25	5	11	5	136	15.3	12.17	H3F3A; H3F3AP4; H3F3B
Q92890-1	Isoform Long of Ubiquitin recognition factor in ER-associated degradation protein 1 [OS=Homo sapiens]	16	4	10	4	343	38.7	11.81	UFD1L; UFD1
Q96C36	Pyrroline-5-carboxylate reductase 2 [OS=Homo sapiens]	10	2	7	1	320	33.6	11.61	PYCR2
P32119	Peroxiredoxin-2 [OS=Homo sapiens]	16	3	6	2	198	21.9	11	PRDX2
Q8NBM4-1	Ubiquitin-associated domain-containing protein 2 [OS=Homo sapiens]	8	2	7	2	344	38.9	9.54	UBAC2
P11021	78 kDa glucose-regulated protein [OS=Homo sapiens]	3	1	3	1	654	72.3	9.2	HSPA5
Q96IV0	Peptide-N(4)-(N-acetyl-beta-glucosaminyl)asparagine amidase [OS=Homo sapiens]	1	1	4	1	654	74.3	8.54	NGLY1
P22626	heterogeneous nuclear ribonucleoproteins A2/B1 [OS=Homo sapiens]	8	2	4	2	353	37.4	8.37	HNRNPA2B1
P51991-1	Heterogeneous nuclear ribonucleoprotein A3 [OS=Homo sapiens]	6	1	2	1	378	39.6	8.14	HNRNPA3
P46782	40S ribosomal protein S5 [OS=Homo sapiens]	6	1	3	1	204	22.9	7.95	RPS5
P62753	40S RIBOSOMAL PROTEIN S6 [OS=Homo sapiens]	6	1	3	1	249	28.7	7.94	RPS6
P18124	60S ribosomal protein L7 [OS=Homo sapiens]	9	2	3	2	248	29.2	7.57	RPL7
A6NMY6	Putative annexin A2-like protein [OS=Homo sapiens]	3	1	3	1	339	38.6	7.56	ANXA2P2
P23528	Cofilin-1 [OS=Homo sapiens]	16	2	3	2	166	18.5	7.55	CFL1
Q7Z794	Keratin, type II cytoskeletal 1b [OS=Homo sapiens]	8	4	4	2	578	61.9	7.29	KRT77
P09429	High mobility group protein B1 [OS=Homo sapiens]	7	1	4	1	215	24.9	7.26	HMGB1
Q04323-1	UBX domain-containing protein 1 [OS=Homo sapiens]	4	1	3	1	297	33.3	7.2	UBXN1
P46776	60S ribosomal protein L27a [OS=Homo sapiens]	9	2	3	2	148	16.6	7.12	RPL27A
Q02413	Desmoglein-1 [OS=Homo sapiens]	1	1	2	1	1049	113.7	7.12	DSG1
P35030	Trypsin-3 [OS=Homo sapiens]	4	1	3	1	304	32.5	7.04	PRSS3
Q08554-1	Desmocollin-1 [OS=Homo sapiens]	4	2	3	2	894	99.9	6.89	DSC1
P61247	40S ribosomal protein S3a [OS=Homo sapiens]	5	1	3	1	264	29.9	6.77	RPS3A
Q16763	ubiquitin-conjugating enzyme E2 S [OS=Homo sapiens]	19	2	4	2	222	23.8	6.76	UBE2S
P68543	UBX domain-containing protein 2A [OS=Homo sapiens]	9	2	3	2	259	29.3	6.54	UBXN2A
P62917	60S ribosomal protein L8 [OS=Homo sapiens]	14	3	4	3	257	28	6.22	RPL8
P48729-1	Casein kinase I isoform alpha [OS=Homo sapiens]	11	2	2	2	337	38.9	6.22	CSNK1A1
Q8N1N4	Keratin, type II cytoskeletal 78 [OS=Homo sapiens]	3	1	2	1	520	56.8	6.03	KRT78
Q15517	corneodesmosin [OS=Homo sapiens]	2	1	4	1	529	51.5	5.89	CDSN
Q9BSD7	Cancer-related nucleoside-triphosphatase [OS=Homo sapiens]	13	2	4	2	190	20.7	5.74	NTPCR
P37802	Transgelin-2 [OS=Homo sapiens]	6	1	2	1	199	22.4	5.72	TAGLN2
P04183	Thymidine kinase, cytosolic [OS=Homo sapiens]	6	1	2	1	234	25.5	5.64	TK1
Q13148-1	TAR DNA-binding protein 43 [OS=Homo sapiens]	4	1	2	1	414	44.7	5.6	TARDBP
Q96P63	Serpin B12 [OS=Homo sapiens]	3	1	3	1	405	46.2	5.59	SERPINB12
Q9NQT5	exosome complex component RRP40 [OS=Homo sapiens]	6	1	2	1	275	29.6	5.53	EXOSC3
Q9NZL9	Methionine adenosyltransferase 2 subunit beta [OS=Homo sapiens]	4	1	2	1	334	37.5	5.44	MAT2B
P06748	Nucleophosmin [OS=Homo sapiens]	8	2	2	2	294	32.6	5.4	NPM1
P62241	40S ribosomal protein S8 [OS=Homo sapiens]	6	1	2	1	208	24.2	5.37	RPS8
P54619-1	5'-AMP-activated protein kinase subunit gamma-1 [OS=Homo sapiens]	3	1	2	1	331	37.6	5.35	PRKAG1
P48507	Glutamate--cysteine ligase regulatory subunit [OS=Homo sapiens]	5	1	2	1	274	30.7	5.3	GCLM
Q15365	Poly(RC)-binding protein 1 [OS=Homo sapiens]	6	2	2	1	356	37.5	5.17	PCBP1
P32322	Pyrroline-5-carboxylate reductase 1, mitochondrial [OS=Homo sapiens]	8	2	3	1	319	33.3	4.96	PYCR1
Q3ZCQ8	Mitochondrial import inner membrane translocase subunit TIM50 [OS=Homo sapiens]	4	1	2	1	353	39.6	4.94	TIMM50
Q6KB66	Keratin, type II cytoskeletal 80 [OS=Homo sapiens]	3	1	2	1	452	50.5	4.67	KRT80
P18621	60S ribosomal protein L17 [OS=Homo sapiens]	7	1	2	1	184	21.4	4.66	RPL17
A5A3E0	POTE ankyrin domain family member F [OS=Homo sapiens]	2	2	2	2	1075	121.4	4.53	POTEF
P61626	lysozyme c [OS=Homo sapiens]	8	1	2	1	148	16.5	4.44	LYZ
P62280	40S ribosomal protein S11 [OS=Homo sapiens]	6	1	2	1	158	18.4	4.28	RPS11
P04075	fructose-bisphosphate aldolase A [OS=Homo sapiens]	7	2	2	2	364	39.4	4.1	ALDOA
Q16527	Cysteine and glycine-rich protein 2 [OS=Homo sapiens]	8	1	1	1	193	20.9	3.75	CSRP2
Q6ZVX7	F-box only protein 50 [OS=Homo sapiens]	4	1	2	1	275	30.8	3.74	NCCRP1
Q00535	Cyclin-dependent-like kinase 5 [OS=Homo sapiens]	7	2	2	1	292	33.3	3.66	CDK5
Q6UWP8-1	Suprabasin [OS=Homo sapiens]	6	1	1	1	590	60.5	3.63	SBSN
Q7Z7K6-1	Centromere protein V [OS=Homo sapiens]	9	1	2	1	275	29.9	3.57	CENPV
Q9Y4L5	E3 ubiquitin-protein ligase RNF115 [OS=Homo sapiens]	6	1	1	1	304	33.7	3.44	RNF115; LOC101060478
P04792	Heat shock protein beta-1 [OS=Homo sapiens]	8	1	1	1	205	22.8	3.21	HSPB1
P35080-1	Profilin-2 [OS=Homo sapiens]	10	1	1	1	140	15	3.15	PFN2
P54819	Adenylate kinase 2, mitochondrial [OS=Homo sapiens]	7	1	1	1	239	26.5	3.13	AK2
P57721-1	Poly(rC)-binding protein 3 [OS=Homo sapiens]	7	2	2	1	371	39.4	3.07	PCBP3
Q05639	Elongation factor 1-alpha 2 [OS=Homo sapiens]	2	1	1	1	463	50.4	3.01	EEF1A2
P62910	60S ribosomal protein L32 [OS=Homo sapiens]	13	1	1	1	135	15.9	2.98	RPL32
Q08188	Protein-glutamine gamma-glutamyltransferase E [OS=Homo sapiens]	2	1	1	1	693	76.6	2.95	TGM3
Q02978	Mitochondrial 2-oxoglutarate/malate carrier protein [OS=Homo sapiens]	5	1	1	1	314	34	2.93	SLC25A11
Q9HB71	Calcyclin-binding protein [OS=Homo sapiens]	4	1	1	1	228	26.2	2.92	CACYBP
P60866	40S ribosomal protein S20 [OS=Homo sapiens]	16	1	2	1	119	13.4	2.89	RPS20
Q05707-1	Collagen alpha-1(XIV) chain [OS=Homo sapiens]	1	1	1	1	1796	193.4	2.81	COL14A1
P62136-1	serine/threonine-protein phosphatase PP1-alpha catalytic subunit [OS=Homo sapiens]	3	1	1	1	330	37.5	2.8	PPP1CA
P62263	40S ribosomal protein S14 [OS=Homo sapiens]	7	1	1	1	151	16.3	2.75	RPS14
Q15560	transcription elongation factor A protein 2 [OS=Homo sapiens]	4	1	1	1	299	33.6	2.66	TCEA2
P51148	Ras-related protein Rab-5C [OS=Homo sapiens]	7	1	1	1	216	23.5	2.63	RAB5C
P62899	60S ribosomal protein L31 [OS=Homo sapiens]	7	1	1	1	125	14.5	2.6	RPL31
P13639	Elongation factor 2 [OS=Homo sapiens]	1	1	1	1	858	95.3	2.58	EEF2
P84098	60S ribosomal protein L19 [OS=Homo sapiens]	5	1	1	1	196	23.5	2.57	RPL19
P62249	40S ribosomal protein S16 [OS=Homo sapiens]	10	1	1	1	146	16.4	2.56	RPS16
P62861	40S ribosomal protein S30 [OS=Homo sapiens]	19	1	2	1	59	6.6	2.55	FAU
P62424	60S ribosomal protein L7a [OS=Homo sapiens]	4	1	1	1	266	30	2.55	RPL7A
P62888	60S ribosomal protein L30 [OS=Homo sapiens]	10	1	1	1	115	12.8	2.36	RPL30
P60174-1	Isoform 2 of Triosephosphate isomerase [OS=Homo sapiens]	5	1	1	1	249	26.7	2.36	TPI1
P21912	Succinate dehydrogenase [ubiquinone] iron-sulfur subunit, mitochondrial [OS=Homo sapiens]	3	1	1	1	280	31.6	2.34	SDHB
Q01469	Fatty acid-binding protein, epidermal [OS=Homo sapiens]	7	1	1	1	135	15.2	2.3	FABP5
P07305	Histone H1.0 [OS=Homo sapiens]	6	1	1	1	194	20.9	2.25	H1F0
P86397	Hydroxyacyl-thioester dehydratase type 2, mitochondrial [OS=Homo sapiens]	5	1	1	1	168	18.5	2.18	RPP14; HTD2
Q9Y6D0	selenoprotein K [OS=Homo sapiens]	14	1	1	1	94	10.6	2.13	SELK; SELENOK
P35221	Catenin alpha-1 [OS=Homo sapiens]	1	1	1	1	906	100	2.12	CTNNA1
O75223-1	gamma-glutamylcyclotransferase [OS=Homo sapiens]	6	1	1	1	188	21	2.08	GGCT
Q5T749	Keratinocyte proline-rich protein [OS=Homo sapiens]	1	1	1	1	579	64.1	2.07	KPRP
P52758	2-iminobutanoate/2-iminopropanoate deaminase [OS=Homo sapiens]	7	1	1	1	137	14.5	2.04	HRSP12; RIDA
Q16539	Mitogen-activated protein kinase 14 [OS=Homo sapiens]	3	1	2	1	360	41.3	2.02	MAPK14
P22061	protein-L-isoaspartate(D-aspartate) O-methyltransferase [OS=Homo sapiens]	4	1	1	1	227	24.6	2.01	PCMT1
P99999	cytochrome c [OS=Homo sapiens]	10	1	1	1	105	11.7	1.97	CYCS
Q14574-1	Desmocollin-3 [OS=Homo sapiens]	1	1	1	1	896	99.9	1.93	DSC3
Q96QA5	gasdermin-A [OS=Homo sapiens]	2	1	1	1	445	49.3	1.88	GSDMA
P27635	60S ribosomal protein L10 [OS=Homo sapiens]	6	1	1	1	214	24.6	1.82	RPL10
P52272	Heterogeneous nuclear ribonucleoprotein M [OS=Homo sapiens]	2	1	1	1	730	77.5	1.66	HNRNPM
Q9Y6M9	NADH dehydrogenase [ubiquinone] 1 beta subcomplex subunit 9 [OS=Homo sapiens]	8	1	1	1	179	21.8	1.66	NDUFB9
P15880	40S ribosomal protein S2 [OS=Homo sapiens]	4	1	1	1	293	31.3	1.63	RPS2
P08670	Vimentin [OS=Homo sapiens]	3	1	1	1	466	53.6	0	VIM
P47914	60S ribosomal protein L29 [OS=Homo sapiens]	9	1	1	1	159	17.7	0	RPL29
P11908	ribose-phosphate pyrophosphokinase 2 [OS=Homo sapiens]	4	1	2	1	318	34.7	0	PRPS2
O94903	Pyridoxal phosphate homeostasis protein [OS=Homo sapiens]	7	1	2	1	275	30.3	0	PROSC; PLPBP

## Sheet: Figure S4G-AURKB ub sites
Sequence	Modifications (all possible sites)	modification sites	# PSMs	XCorr (by Search Engine): Sequest HT	Positions in Master Proteins	Master Protein Descriptions	Charge (by Search Engine): Sequest HT	m/z [Da] (by Search Engine): Sequest HT	XCorr (by Search Engine): Sequest HT
HFTIDDFEIGRPLGKGK	1xGG [K15]	K85	6	4.39	Q96GD4 [71-87]	Aurora kinase B OS=Homo sapiens OX=9606 GN=AURKB PE=1 SV=3	3	682.028	4.39
KEPVTPSALVLMSR	1xOxidation [M12]; 1xGG [K1]	K31	2	3.78	Q96GD4 [31-44]	Aurora kinase B OS=Homo sapiens OX=9606 GN=AURKB PE=1 SV=3	3	553.305	3.78
SNVQPTAAPGQKVMENSSGTPDILTR	1xGG [K12]	K56	1	3.22	Q96GD4 [45-70]	Aurora kinase B OS=Homo sapiens OX=9606 GN=AURKB PE=1 SV=3	3	938.14	3.22
DIKPENLLLGLKGELK	1xGG [K12]	K211	4	2.79	Q96GD4 [200-215]	Aurora kinase B OS=Homo sapiens OX=9606 GN=AURKB PE=1 SV=3	3	632.041	2.79
SNVQPTAAPGQKVMENSSGTPDILTR	1xOxidation [M14]; 1xGG [K12]	K56	2	2.75	Q96GD4 [45-70]	Aurora kinase B OS=Homo sapiens OX=9606 GN=AURKB PE=1 SV=3	3	943.472	2.75
KEPVTPSALVLMSR	1xGG [K1]	K31	1	2.66	Q96GD4 [31-44]	Aurora kinase B OS=Homo sapiens OX=9606 GN=AURKB PE=1 SV=3	3	547.973	2.66
GELYKELQKSCTFDEQR	1xCarbamidomethyl [C11]; 1xGG [K9]	K168	2	2.61	Q96GD4 [160-176]	Aurora kinase B OS=Homo sapiens OX=9606 GN=AURKB PE=1 SV=3	3	749.025	2.61
GELYKELQK	1xGG [K5]	K164	1	2.19	Q96GD4 [160-168]	Aurora kinase B OS=Homo sapiens OX=9606 GN=AURKB PE=1 SV=3	2	611.33	2.19
SQIEKEGVEHQLR	1xGG [K5]	K115	2	1.99	Q96GD4 [111-123]	Aurora kinase B OS=Homo sapiens OX=9606 GN=AURKB PE=1 SV=3	3	556.292	1.99
GKFGNVYLAR	1xGG [K2]	K87	2	1.98	Q96GD4 [86-95]	Aurora kinase B OS=Homo sapiens OX=9606 GN=AURKB PE=1 SV=3	2	619.838	1.98
IVKVDLK	1xGG [K3]	K287	1	1.85	Q96GD4 [285-291]	Aurora kinase B OS=Homo sapiens OX=9606 GN=AURKB PE=1 SV=3	2	464.796	1.85
DIKPENLLLGLK	1xGG [K3]	K202	1	1.81	Q96GD4 [200-211]	Aurora kinase B OS=Homo sapiens OX=9606 GN=AURKB PE=1 SV=3	3	489.626	1.81
ELQKSCTFDEQR	1xCarbamidomethyl [C6]; 1xGG [K4]	K168	2	1.59	Q96GD4 [165-176]	Aurora kinase B OS=Homo sapiens OX=9606 GN=AURKB PE=1 SV=3	2	827.881	1.59
KTMCGTLDYLPPEMIEGR	1xCarbamidomethyl [C4]; 1xOxidation [M3]; 1xGG [K1]	K231	1	1.14	Q96GD4 [231-248]	Aurora kinase B OS=Homo sapiens OX=9606 GN=AURKB PE=1 SV=3	3	747.688	1.14

## Sheet: Figure 5A-AURKB-empty
Accession	Description	Coverage [%]	# Peptides	# PSMs	# Unique Peptides	# AAs	MW [kDa]	Score Sequest HT: Sequest HT	Gene Symbol
Q96GD4	Aurora kinase B OS=Homo sapiens OX=9606 GN=AURKB PE=1 SV=3	97	57	922	55	344	39.3	1662.58	AURKB
P35527	Keratin, type I cytoskeletal 9 OS=Homo sapiens OX=9606 GN=KRT9 PE=1 SV=3	66	40	204	39	623	62	692.03	KRT9
P04264	Keratin, type II cytoskeletal 1 OS=Homo sapiens OX=9606 GN=KRT1 PE=1 SV=6	64	51	199	47	644	66	556.33	KRT1
Q96S55	ATPase WRNIP1 OS=Homo sapiens OX=9606 GN=WRNIP1 PE=1 SV=2	55	30	168	30	665	72.1	341.81	WRNIP1
P13645	Keratin, type I cytoskeletal 10 OS=Homo sapiens OX=9606 GN=KRT10 PE=1 SV=6	57	36	127	32	584	58.8	302.66	KRT10
P31943	Heterogeneous nuclear ribonucleoprotein H OS=Homo sapiens OX=9606 GN=HNRNPH1 PE=1 SV=4	53	16	129	9	449	49.2	289.66	HNRNPH1
P07437	Tubulin beta chain OS=Homo sapiens OX=9606 GN=TUBB PE=1 SV=2	73	26	115	5	444	49.6	269.35	TUBB
P68371	Tubulin beta-4B chain OS=Homo sapiens OX=9606 GN=TUBB4B PE=1 SV=1	72	27	113	1	445	49.8	263.68	TUBB4B
P35908	Keratin, type II cytoskeletal 2 epidermal OS=Homo sapiens OX=9606 GN=KRT2 PE=1 SV=2	74	42	100	33	639	65.4	256.88	KRT2
O00571	ATP-dependent RNA helicase DDX3X OS=Homo sapiens OX=9606 GN=DDX3X PE=1 SV=3	61	41	100	40	662	73.2	249.62	DDX3X
P08238	Heat shock protein HSP 90-beta OS=Homo sapiens OX=9606 GN=HSP90AB1 PE=1 SV=4	50	44	114	26	724	83.2	247.66	HSP90AB1
P07900	Heat shock protein HSP 90-alpha OS=Homo sapiens OX=9606 GN=HSP90AA1 PE=1 SV=5	50	43	113	25	732	84.6	230.01	HSP90AA1
P10809	60 kDa heat shock protein, mitochondrial OS=Homo sapiens OX=9606 GN=HSPD1 PE=1 SV=2	69	35	97	35	573	61	224.4	HSPD1
P0DMV9	Heat shock 70 kDa protein 1B OS=Homo sapiens OX=9606 GN=HSPA1B PE=1 SV=1	55	31	85	29	641	70	216.55	HSPA1B; HSPA1A
Q13885	Tubulin beta-2A chain OS=Homo sapiens OX=9606 GN=TUBB2A PE=1 SV=1	54	21	92	2	445	49.9	207.95	TUBB2A
P04350	Tubulin beta-4A chain OS=Homo sapiens OX=9606 GN=TUBB4A PE=1 SV=2	66	23	91	3	444	49.6	202.97	TUBB4A
P11142	Heat shock cognate 71 kDa protein OS=Homo sapiens OX=9606 GN=HSPA8 PE=1 SV=1	46	29	83	26	646	70.9	193.28	HSPA8
P11021	Endoplasmic reticulum chaperone BiP OS=Homo sapiens OX=9606 GN=HSPA5 PE=1 SV=2	57	35	82	33	654	72.3	182.97	HSPA5
P08779	Keratin, type I cytoskeletal 16 OS=Homo sapiens OX=9606 GN=KRT16 PE=1 SV=4	61	29	83	16	473	51.2	171.72	KRT16
P55795	Heterogeneous nuclear ribonucleoprotein H2 OS=Homo sapiens OX=9606 GN=HNRNPH2 PE=1 SV=1	48	15	75	9	449	49.2	167.74	HNRNPH2
P13647	Keratin, type II cytoskeletal 5 OS=Homo sapiens OX=9606 GN=KRT5 PE=1 SV=3	42	30	71	19	590	62.3	167.41	KRT5
P68104	Elongation factor 1-alpha 1 OS=Homo sapiens OX=9606 GN=EEF1A1 PE=1 SV=1	50	17	68	11	462	50.1	156.58	EEF1A1
P02533	Keratin, type I cytoskeletal 14 OS=Homo sapiens OX=9606 GN=KRT14 PE=1 SV=4	62	30	71	11	472	51.5	156.22	KRT14
P04259	Keratin, type II cytoskeletal 6B OS=Homo sapiens OX=9606 GN=KRT6B PE=1 SV=5	51	30	64	2	564	60	149.41	KRT6B
P02538	Keratin, type II cytoskeletal 6A OS=Homo sapiens OX=9606 GN=KRT6A PE=1 SV=3	53	32	62	3	564	60	144.84	KRT6A
Q9HCC0	Methylcrotonoyl-CoA carboxylase beta chain, mitochondrial OS=Homo sapiens OX=9606 GN=MCCC2 PE=1 SV=1	57	27	58	27	563	61.3	141.03	MCCC2
P11182	Lipoamide acyltransferase component of branched-chain alpha-keto acid dehydrogenase complex, mitochondrial OS=Homo sapiens OX=9606 GN=DBT PE=1 SV=3	49	18	59	18	482	53.5	137.98	DBT
P68363	Tubulin alpha-1B chain OS=Homo sapiens OX=9606 GN=TUBA1B PE=1 SV=1	65	20	53	1	451	50.1	133.79	TUBA1B
P13639	Elongation factor 2 OS=Homo sapiens OX=9606 GN=EEF2 PE=1 SV=4	44	30	62	30	858	95.3	128.08	EEF2
Q71U36	Tubulin alpha-1A chain OS=Homo sapiens OX=9606 GN=TUBA1A PE=1 SV=1	65	20	49	1	451	50.1	123.23	TUBA1A
P63151	Serine/threonine-protein phosphatase 2A 55 kDa regulatory subunit B alpha isoform OS=Homo sapiens OX=9606 GN=PPP2R2A PE=1 SV=1	69	22	52	19	447	51.7	120.2	PPP2R2A
P30153	Serine/threonine-protein phosphatase 2A 65 kDa regulatory subunit A alpha isoform OS=Homo sapiens OX=9606 GN=PPP2R1A PE=1 SV=4	51	25	56	19	589	65.3	114.22	PPP2R1A
Q8IXT5	RNA-binding protein 12B OS=Homo sapiens OX=9606 GN=RBM12B PE=1 SV=2	33	34	60	34	1001	118	111.94	RBM12B
Q9BQE3	Tubulin alpha-1C chain OS=Homo sapiens OX=9606 GN=TUBA1C PE=1 SV=1	61	19	46	1	449	49.9	109.64	TUBA1C
Q93008	Probable ubiquitin carboxyl-terminal hydrolase FAF-X OS=Homo sapiens OX=9606 GN=USP9X PE=1 SV=4	18	32	48	32	2554	290.3	104.41	USP9X
O14965	Aurora kinase A OS=Homo sapiens OX=9606 GN=AURKA PE=1 SV=2	10	4	46	2	403	45.8	100.78	AURKA
Q13085	Acetyl-CoA carboxylase 1 OS=Homo sapiens OX=9606 GN=ACACA PE=1 SV=2	18	28	45	28	2346	265.4	91.14	ACACA
Q92841	Probable ATP-dependent RNA helicase DDX17 OS=Homo sapiens OX=9606 GN=DDX17 PE=1 SV=2	39	24	43	18	729	80.2	90.31	DDX17
Q04695	Keratin, type I cytoskeletal 17 OS=Homo sapiens OX=9606 GN=KRT17 PE=1 SV=2	36	18	38	4	432	48.1	82.66	KRT17
P02768	Albumin OS=Homo sapiens OX=9606 GN=ALB PE=1 SV=2	37	18	38	18	609	69.3	81.2	ALB
Q9Y697	Cysteine desulfurase, mitochondrial OS=Homo sapiens OX=9606 GN=NFS1 PE=1 SV=3	46	15	32	15	457	50.2	78.02	NFS1
P52597	Heterogeneous nuclear ribonucleoprotein F OS=Homo sapiens OX=9606 GN=HNRNPF PE=1 SV=3	54	15	31	13	415	45.6	75.98	HNRNPF
P78371	T-complex protein 1 subunit beta OS=Homo sapiens OX=9606 GN=CCT2 PE=1 SV=4	51	18	31	18	535	57.5	74.93	CCT2
P62987	Ubiquitin-60S ribosomal protein L40 OS=Homo sapiens OX=9606 GN=UBA52 PE=1 SV=2	48	8	45	8	128	14.7	71.73	UBA52
Q16543	Hsp90 co-chaperone Cdc37 OS=Homo sapiens OX=9606 GN=CDC37 PE=1 SV=1	41	15	31	15	378	44.4	71.61	CDC37
P17844	Probable ATP-dependent RNA helicase DDX5 OS=Homo sapiens OX=9606 GN=DDX5 PE=1 SV=1	33	16	30	10	614	69.1	66.97	DDX5
Q14CS0	UBX domain-containing protein 2B OS=Homo sapiens OX=9606 GN=UBXN2B PE=1 SV=1	54	14	34	14	331	37.1	66.26	UBXN2B
Q9BUF5	Tubulin beta-6 chain OS=Homo sapiens OX=9606 GN=TUBB6 PE=1 SV=1	42	13	36	7	446	49.8	63.81	TUBB6
P67809	Y-box-binding protein 1 OS=Homo sapiens OX=9606 GN=YBX1 PE=1 SV=3	43	9	21	9	324	35.9	63	YBX1
Q9NQS7	Inner centromere protein OS=Homo sapiens OX=9606 GN=INCENP PE=1 SV=3	14	10	28	10	918	105.4	62.96	INCENP
P61978	Heterogeneous nuclear ribonucleoprotein K OS=Homo sapiens OX=9606 GN=HNRNPK PE=1 SV=1	50	17	34	17	463	50.9	62.95	HNRNPK
P52272	Heterogeneous nuclear ribonucleoprotein M OS=Homo sapiens OX=9606 GN=HNRNPM PE=1 SV=3	27	12	23	12	730	77.5	61.42	HNRNPM
P63261	Actin, cytoplasmic 2 OS=Homo sapiens OX=9606 GN=ACTG1 PE=1 SV=1	48	11	27	11	375	41.8	61.03	ACTG1
P11498	Pyruvate carboxylase, mitochondrial OS=Homo sapiens OX=9606 GN=PC PE=1 SV=2	32	23	32	23	1178	129.6	60.9	PC
Q9ULX6	A-kinase anchor protein 8-like OS=Homo sapiens OX=9606 GN=AKAP8L PE=1 SV=4	26	12	24	12	646	71.6	60.01	AKAP8L
P12268	Inosine-5'-monophosphate dehydrogenase 2 OS=Homo sapiens OX=9606 GN=IMPDH2 PE=1 SV=2	39	16	27	16	514	55.8	57.65	IMPDH2
O14654	Insulin receptor substrate 4 OS=Homo sapiens OX=9606 GN=IRS4 PE=1 SV=1	22	21	32	21	1257	133.7	56.09	IRS4
O43823	A-kinase anchor protein 8 OS=Homo sapiens OX=9606 GN=AKAP8 PE=1 SV=1	30	13	19	13	692	76.1	55.63	AKAP8
P60842	Eukaryotic initiation factor 4A-I OS=Homo sapiens OX=9606 GN=EIF4A1 PE=1 SV=1	40	12	23	11	406	46.1	54.59	EIF4A1
P27708	CAD protein OS=Homo sapiens OX=9606 GN=CAD PE=1 SV=3	15	21	29	21	2225	242.8	54.26	CAD
P25705	ATP synthase subunit alpha, mitochondrial OS=Homo sapiens OX=9606 GN=ATP5F1A PE=1 SV=1	31	13	25	13	553	59.7	54.07	ATP5A1
Q14498	RNA-binding protein 39 OS=Homo sapiens OX=9606 GN=RBM39 PE=1 SV=2	30	12	23	12	530	59.3	51.47	RBM39
P38646	Stress-70 protein, mitochondrial OS=Homo sapiens OX=9606 GN=HSPA9 PE=1 SV=2	31	14	22	14	679	73.6	50.24	HSPA9
Q05639	Elongation factor 1-alpha 2 OS=Homo sapiens OX=9606 GN=EEF1A2 PE=1 SV=1	22	7	23	1	463	50.4	49.87	EEF1A2
Q02809	Procollagen-lysine,2-oxoglutarate 5-dioxygenase 1 OS=Homo sapiens OX=9606 GN=PLOD1 PE=1 SV=2	30	16	26	16	727	83.5	48.95	PLOD1
P17812	CTP synthase 1 OS=Homo sapiens OX=9606 GN=CTPS1 PE=1 SV=2	35	16	23	16	591	66.6	48.37	CTPS1
P54886	Delta-1-pyrroline-5-carboxylate synthase OS=Homo sapiens OX=9606 GN=ALDH18A1 PE=1 SV=2	21	13	19	13	795	87.2	48.02	ALDH18A1
P22314	Ubiquitin-like modifier-activating enzyme 1 OS=Homo sapiens OX=9606 GN=UBA1 PE=1 SV=3	21	14	20	14	1058	117.8	45.86	UBA1
Q13451	Peptidyl-prolyl cis-trans isomerase FKBP5 OS=Homo sapiens OX=9606 GN=FKBP5 PE=1 SV=2	40	15	24	15	457	51.2	44.95	FKBP5
P49411	Elongation factor Tu, mitochondrial OS=Homo sapiens OX=9606 GN=TUFM PE=1 SV=2	33	11	19	11	452	49.5	44.68	TUFM
P31689	DnaJ homolog subfamily A member 1 OS=Homo sapiens OX=9606 GN=DNAJA1 PE=1 SV=2	48	14	24	14	397	44.8	43.99	DNAJA1
O95831	Apoptosis-inducing factor 1, mitochondrial OS=Homo sapiens OX=9606 GN=AIFM1 PE=1 SV=1	34	14	20	14	613	66.9	42.07	AIFM1
Q9Y3I0	RNA-splicing ligase RtcB homolog OS=Homo sapiens OX=9606 GN=RTCB PE=1 SV=1	36	12	23	12	505	55.2	40.6	C22orf28; RTCB
Q00839	Heterogeneous nuclear ribonucleoprotein U OS=Homo sapiens OX=9606 GN=HNRNPU PE=1 SV=6	23	13	21	13	825	90.5	40.11	HNRNPU
Q7Z794	Keratin, type II cytoskeletal 1b OS=Homo sapiens OX=9606 GN=KRT77 PE=1 SV=3	17	10	18	7	578	61.9	39.57	KRT77
P53041	Serine/threonine-protein phosphatase 5 OS=Homo sapiens OX=9606 GN=PPP5C PE=1 SV=1	26	9	16	9	499	56.8	38.86	PPP5C
P78332	RNA-binding protein 6 OS=Homo sapiens OX=9606 GN=RBM6 PE=1 SV=5	17	14	23	14	1123	128.6	38.75	RBM6
P49750	YLP motif-containing protein 1 OS=Homo sapiens OX=9606 GN=YLPM1 PE=1 SV=4	11	14	25	14	2146	241.5	38.43	YLPM1
P12694	2-oxoisovalerate dehydrogenase subunit alpha, mitochondrial OS=Homo sapiens OX=9606 GN=BCKDHA PE=1 SV=2	38	10	14	10	445	50.4	38.36	BCKDHA
Q5H9R7	Serine/threonine-protein phosphatase 6 regulatory subunit 3 OS=Homo sapiens OX=9606 GN=PPP6R3 PE=1 SV=2	18	11	17	11	873	97.6	37.63	PPP6R3
P42704	Leucine-rich PPR motif-containing protein, mitochondrial OS=Homo sapiens OX=9606 GN=LRPPRC PE=1 SV=3	12	11	17	11	1394	157.8	37.52	LRPPRC
P52292	Importin subunit alpha-1 OS=Homo sapiens OX=9606 GN=KPNA2 PE=1 SV=1	27	9	16	9	529	57.8	37.27	KPNA2
P30154	Serine/threonine-protein phosphatase 2A 65 kDa regulatory subunit A beta isoform OS=Homo sapiens OX=9606 GN=PPP2R1B PE=1 SV=3	17	8	15	2	601	66.2	36.87	PPP2R1B
P48643	T-complex protein 1 subunit epsilon OS=Homo sapiens OX=9606 GN=CCT5 PE=1 SV=1	23	9	14	9	541	59.6	31.8	CCT5
P23368	NAD-dependent malic enzyme, mitochondrial OS=Homo sapiens OX=9606 GN=ME2 PE=1 SV=1	25	9	11	9	584	65.4	30.68	ME2
P17987	T-complex protein 1 subunit alpha OS=Homo sapiens OX=9606 GN=TCP1 PE=1 SV=1	39	13	17	13	556	60.3	30.22	TCP1
P13489	Ribonuclease inhibitor OS=Homo sapiens OX=9606 GN=RNH1 PE=1 SV=2	26	8	11	8	461	49.9	30.08	RNH1
Q96RQ3	Methylcrotonoyl-CoA carboxylase subunit alpha, mitochondrial OS=Homo sapiens OX=9606 GN=MCCC1 PE=1 SV=3	16	7	11	7	725	80.4	29.88	MCCC1
Q9H694	Protein bicaudal C homolog 1 OS=Homo sapiens OX=9606 GN=BICC1 PE=1 SV=2	9	6	11	6	974	104.8	29.22	BICC1
P49327	Fatty acid synthase OS=Homo sapiens OX=9606 GN=FASN PE=1 SV=3	10	14	21	14	2511	273.3	28.65	FASN
P55072	Transitional endoplasmic reticulum ATPase OS=Homo sapiens OX=9606 GN=VCP PE=1 SV=4	12	6	13	6	806	89.3	27.78	VCP
Q9NNW5	WD repeat-containing protein 6 OS=Homo sapiens OX=9606 GN=WDR6 PE=1 SV=1	16	10	13	10	1121	121.6	27.74	WDR6
P36578	60S ribosomal protein L4 OS=Homo sapiens OX=9606 GN=RPL4 PE=1 SV=5	31	10	15	10	427	47.7	26.63	RPL4
P41250	Glycine--tRNA ligase OS=Homo sapiens OX=9606 GN=GARS1 PE=1 SV=3	15	7	10	7	739	83.1	26.42	GARS
P40227	T-complex protein 1 subunit zeta OS=Homo sapiens OX=9606 GN=CCT6A PE=1 SV=3	24	8	10	8	531	58	23.82	CCT6A
O60884	DnaJ homolog subfamily A member 2 OS=Homo sapiens OX=9606 GN=DNAJA2 PE=1 SV=1	35	9	14	9	412	45.7	23.24	DNAJA2
Q66LE6	Serine/threonine-protein phosphatase 2A 55 kDa regulatory subunit B delta isoform OS=Homo sapiens OX=9606 GN=PPP2R2D PE=1 SV=1	17	5	11	2	453	52	22.67	PPP2R2D
P43243	Matrin-3 OS=Homo sapiens OX=9606 GN=MATR3 PE=1 SV=2	14	7	11	7	847	94.6	22.03	MATR3
P39023	60S ribosomal protein L3 OS=Homo sapiens OX=9606 GN=RPL3 PE=1 SV=2	22	7	12	7	403	46.1	21.9	RPL3
Q08211	ATP-dependent RNA helicase A OS=Homo sapiens OX=9606 GN=DHX9 PE=1 SV=4	7	8	10	8	1270	140.9	21.62	DHX9
Q08J23	RNA cytosine C(5)-methyltransferase NSUN2 OS=Homo sapiens OX=9606 GN=NSUN2 PE=1 SV=2	14	7	12	7	767	86.4	20.84	NSUN2
Q9BRX2	Protein pelota homolog OS=Homo sapiens OX=9606 GN=PELO PE=1 SV=2	19	5	8	5	385	43.3	20.64	PELO
P22102	Trifunctional purine biosynthetic protein adenosine-3 OS=Homo sapiens OX=9606 GN=GART PE=1 SV=1	10	6	9	6	1010	107.7	20.63	GART
P06733	Alpha-enolase OS=Homo sapiens OX=9606 GN=ENO1 PE=1 SV=2	26	8	9	7	434	47.1	20.03	ENO1
Q99832	T-complex protein 1 subunit eta OS=Homo sapiens OX=9606 GN=CCT7 PE=1 SV=2	28	9	13	9	543	59.3	19.86	CCT7
P25205	DNA replication licensing factor MCM3 OS=Homo sapiens OX=9606 GN=MCM3 PE=1 SV=3	11	8	10	8	808	90.9	19.41	MCM3
Q16531	DNA damage-binding protein 1 OS=Homo sapiens OX=9606 GN=DDB1 PE=1 SV=1	11	8	12	8	1140	126.9	18.94	DDB1
Q7RTS7	Keratin, type II cytoskeletal 74 OS=Homo sapiens OX=9606 GN=KRT74 PE=1 SV=2	5	4	9	1	529	57.8	18.77	KRT74
P08670	Vimentin OS=Homo sapiens OX=9606 GN=VIM PE=1 SV=4	19	8	14	8	466	53.6	18.76	VIM
Q6UB35	Monofunctional C1-tetrahydrofolate synthase, mitochondrial OS=Homo sapiens OX=9606 GN=MTHFD1L PE=1 SV=1	9	6	11	6	978	105.7	18.21	MTHFD1L
P28340	DNA polymerase delta catalytic subunit OS=Homo sapiens OX=9606 GN=POLD1 PE=1 SV=2	12	10	11	10	1107	123.6	18.03	POLD1
Q7Z2W4	Zinc finger CCCH-type antiviral protein 1 OS=Homo sapiens OX=9606 GN=ZC3HAV1 PE=1 SV=3	10	5	8	5	902	101.4	17.77	ZC3HAV1
P14618	Pyruvate kinase PKM OS=Homo sapiens OX=9606 GN=PKM PE=1 SV=4	21	7	8	7	531	57.9	17.22	PKM
P19338	Nucleolin OS=Homo sapiens OX=9606 GN=NCL PE=1 SV=3	17	8	13	8	710	76.6	16.75	NCL
P50990	T-complex protein 1 subunit theta OS=Homo sapiens OX=9606 GN=CCT8 PE=1 SV=4	14	7	9	7	548	59.6	16.62	CCT8
P26641	Elongation factor 1-gamma OS=Homo sapiens OX=9606 GN=EEF1G PE=1 SV=3	14	5	7	5	437	50.1	16.3	EEF1G
O43143	Pre-mRNA-splicing factor ATP-dependent RNA helicase DHX15 OS=Homo sapiens OX=9606 GN=DHX15 PE=1 SV=2	12	6	8	6	795	90.9	16.23	DHX15
O15355	Protein phosphatase 1G OS=Homo sapiens OX=9606 GN=PPM1G PE=1 SV=1	18	6	8	6	546	59.2	16.22	PPM1G
P14923	Junction plakoglobin OS=Homo sapiens OX=9606 GN=JUP PE=1 SV=3	11	5	6	5	745	81.7	14.96	JUP
Q16576	Histone-binding protein RBBP7 OS=Homo sapiens OX=9606 GN=RBBP7 PE=1 SV=1	33	7	8	7	425	47.8	14.57	RBBP7
Q8NFF5	FAD synthase OS=Homo sapiens OX=9606 GN=FLAD1 PE=1 SV=1	12	4	5	4	587	65.2	14.14	FLAD1
Q92499	ATP-dependent RNA helicase DDX1 OS=Homo sapiens OX=9606 GN=DDX1 PE=1 SV=2	19	12	16	12	740	82.4	14.13	DDX1
P11586	C-1-tetrahydrofolate synthase, cytoplasmic OS=Homo sapiens OX=9606 GN=MTHFD1 PE=1 SV=3	9	5	9	5	935	101.5	14.12	MTHFD1
Q14257	Reticulocalbin-2 OS=Homo sapiens OX=9606 GN=RCN2 PE=1 SV=1	18	3	4	3	317	36.9	13.92	RCN2
O14929	Histone acetyltransferase type B catalytic subunit OS=Homo sapiens OX=9606 GN=HAT1 PE=1 SV=1	18	5	9	5	419	49.5	13.53	HAT1
P26639	Threonine--tRNA ligase 1, cytoplasmic OS=Homo sapiens OX=9606 GN=TARS1 PE=1 SV=3	5	3	5	3	723	83.4	13.39	TARS
P14866	Heterogeneous nuclear ribonucleoprotein L OS=Homo sapiens OX=9606 GN=HNRNPL PE=1 SV=2	9	4	6	4	589	64.1	13.27	HNRNPL
Q02878	60S ribosomal protein L6 OS=Homo sapiens OX=9606 GN=RPL6 PE=1 SV=3	20	5	8	5	288	32.7	13.23	RPL6
Q86YZ3	Hornerin OS=Homo sapiens OX=9606 GN=HRNR PE=1 SV=2	11	4	5	4	2850	282.2	12.96	HRNR
P49368	T-complex protein 1 subunit gamma OS=Homo sapiens OX=9606 GN=CCT3 PE=1 SV=4	22	9	9	9	545	60.5	12.86	CCT3
Q8N1N4	Keratin, type II cytoskeletal 78 OS=Homo sapiens OX=9606 GN=KRT78 PE=1 SV=2	8	4	5	3	520	56.8	12.85	KRT78
Q9UBS4	DnaJ homolog subfamily B member 11 OS=Homo sapiens OX=9606 GN=DNAJB11 PE=1 SV=1	10	2	4	2	358	40.5	12.71	DNAJB11
O14757	Serine/threonine-protein kinase Chk1 OS=Homo sapiens OX=9606 GN=CHEK1 PE=1 SV=2	12	4	5	4	476	54.4	12.69	CHEK1
O43390	Heterogeneous nuclear ribonucleoprotein R OS=Homo sapiens OX=9606 GN=HNRNPR PE=1 SV=1	9	5	7	5	633	70.9	12.52	HNRNPR
O43175	D-3-phosphoglycerate dehydrogenase OS=Homo sapiens OX=9606 GN=PHGDH PE=1 SV=4	12	5	9	5	533	56.6	12.49	PHGDH
Q14697	Neutral alpha-glucosidase AB OS=Homo sapiens OX=9606 GN=GANAB PE=1 SV=3	11	6	7	6	944	106.8	12.46	GANAB
P33993	DNA replication licensing factor MCM7 OS=Homo sapiens OX=9606 GN=MCM7 PE=1 SV=4	12	6	7	6	719	81.3	12.01	MCM7
P49761	Dual specificity protein kinase CLK3 OS=Homo sapiens OX=9606 GN=CLK3 PE=1 SV=3	5	2	4	2	638	73.5	11.85	CLK3
P38919	Eukaryotic initiation factor 4A-III OS=Homo sapiens OX=9606 GN=EIF4A3 PE=1 SV=4	7	2	4	1	411	46.8	11.84	EIF4A3
Q52LJ0	Protein FAM98B OS=Homo sapiens OX=9606 GN=FAM98B PE=1 SV=2	6	2	4	2	433	45.5	11.82
P06576	ATP synthase subunit beta, mitochondrial OS=Homo sapiens OX=9606 GN=ATP5F1B PE=1 SV=3	12	4	5	4	529	56.5	11.79	ATP5B
Q9Y4E8	Ubiquitin carboxyl-terminal hydrolase 15 OS=Homo sapiens OX=9606 GN=USP15 PE=1 SV=3	7	5	5	4	981	112.3	11.65	USP15
P05166	Propionyl-CoA carboxylase beta chain, mitochondrial OS=Homo sapiens OX=9606 GN=PCCB PE=1 SV=3	10	4	5	4	539	58.2	11.61	PCCB
Q9P258	Protein RCC2 OS=Homo sapiens OX=9606 GN=RCC2 PE=1 SV=2	14	7	8	7	522	56	11.31	RCC2
P51114	Fragile X mental retardation syndrome-related protein 1 OS=Homo sapiens OX=9606 GN=FXR1 PE=1 SV=3	14	8	13	7	621	69.7	11.21	FXR1
P50991	T-complex protein 1 subunit delta OS=Homo sapiens OX=9606 GN=CCT4 PE=1 SV=4	13	4	5	4	539	57.9	11.03	CCT4
Q9Y265	RuvB-like 1 OS=Homo sapiens OX=9606 GN=RUVBL1 PE=1 SV=1	12	4	5	4	456	50.2	10.88	RUVBL1
P33992	DNA replication licensing factor MCM5 OS=Homo sapiens OX=9606 GN=MCM5 PE=1 SV=5	7	4	4	4	734	82.2	10.6	MCM5
P05023	Sodium/potassium-transporting ATPase subunit alpha-1 OS=Homo sapiens OX=9606 GN=ATP1A1 PE=1 SV=1	4	3	4	3	1023	112.8	10.36	ATP1A1
P08865	40S ribosomal protein SA OS=Homo sapiens OX=9606 GN=RPSA PE=1 SV=4	12	2	3	2	295	32.8	10.29	RPSA
Q9H9Y6	DNA-directed RNA polymerase I subunit RPA2 OS=Homo sapiens OX=9606 GN=POLR1B PE=1 SV=2	8	5	5	5	1135	128.1	10.27	POLR1B
O95071	E3 ubiquitin-protein ligase UBR5 OS=Homo sapiens OX=9606 GN=UBR5 PE=1 SV=2	2	3	4	3	2799	309.2	10.23	UBR5
P15924	Desmoplakin OS=Homo sapiens OX=9606 GN=DSP PE=1 SV=3	3	5	6	5	2871	331.6	10.19	DSP
Q8IX18	Probable ATP-dependent RNA helicase DHX40 OS=Homo sapiens OX=9606 GN=DHX40 PE=1 SV=2	7	4	4	4	779	88.5	10.12	DHX40
Q9H857	5'-nucleotidase domain-containing protein 2 OS=Homo sapiens OX=9606 GN=NT5DC2 PE=1 SV=1	10	4	4	4	520	60.7	10.05	NT5DC2
Q9UPN6	SR-related and CTD-associated factor 8 OS=Homo sapiens OX=9606 GN=SCAF8 PE=1 SV=1	6	4	4	4	1271	140.4	10.04	SCAF8
O95782	AP-2 complex subunit alpha-1 OS=Homo sapiens OX=9606 GN=AP2A1 PE=1 SV=3	5	2	3	2	977	107.5	9.99	AP2A1
A1L0T0	2-hydroxyacyl-CoA lyase 2 OS=Homo sapiens OX=9606 GN=ILVBL PE=1 SV=2	4	1	3	1	632	67.8	9.78	ILVBL
P11940	Polyadenylate-binding protein 1 OS=Homo sapiens OX=9606 GN=PABPC1 PE=1 SV=2	11	5	5	5	636	70.6	9.77	PABPC1
Q9NR30	Nucleolar RNA helicase 2 OS=Homo sapiens OX=9606 GN=DDX21 PE=1 SV=5	9	5	5	5	783	87.3	9.68	DDX21
Q9BW92	Threonine--tRNA ligase, mitochondrial OS=Homo sapiens OX=9606 GN=TARS2 PE=1 SV=1	5	3	4	3	718	81	9.64	TARS2
P51116	Fragile X mental retardation syndrome-related protein 2 OS=Homo sapiens OX=9606 GN=FXR2 PE=1 SV=2	13	5	6	4	673	74.2	9.5	FXR2
Q6Y7W6	GRB10-interacting GYF protein 2 OS=Homo sapiens OX=9606 GN=GIGYF2 PE=1 SV=1	4	3	3	3	1299	150	9.48	GIGYF2
Q92769	Histone deacetylase 2 OS=Homo sapiens OX=9606 GN=HDAC2 PE=1 SV=2	3	1	4	1	488	55.3	9.48	HDAC2
Q10570	Cleavage and polyadenylation specificity factor subunit 1 OS=Homo sapiens OX=9606 GN=CPSF1 PE=1 SV=2	3	3	3	3	1443	160.8	9.28	CPSF1
Q13263	Transcription intermediary factor 1-beta OS=Homo sapiens OX=9606 GN=TRIM28 PE=1 SV=5	6	2	3	2	835	88.5	9.2	TRIM28
P04406	Glyceraldehyde-3-phosphate dehydrogenase OS=Homo sapiens OX=9606 GN=GAPDH PE=1 SV=3	16	3	5	3	335	36	9.15	GAPDH
Q14974	Importin subunit beta-1 OS=Homo sapiens OX=9606 GN=KPNB1 PE=1 SV=2	5	3	6	3	876	97.1	9.08	KPNB1
P11172	Uridine 5'-monophosphate synthase OS=Homo sapiens OX=9606 GN=UMPS PE=1 SV=1	4	1	3	1	480	52.2	9.05	UMPS
Q5SY16	Polynucleotide 5'-hydroxyl-kinase NOL9 OS=Homo sapiens OX=9606 GN=NOL9 PE=1 SV=1	8	3	5	3	702	79.3	9.01	NOL9
Q8IXB1	DnaJ homolog subfamily C member 10 OS=Homo sapiens OX=9606 GN=DNAJC10 PE=1 SV=2	7	4	4	4	793	91	8.83	DNAJC10
Q92552	28S ribosomal protein S27, mitochondrial OS=Homo sapiens OX=9606 GN=MRPS27 PE=1 SV=3	13	4	5	4	414	47.6	8.82	MRPS27
Q96F07	Cytoplasmic FMR1-interacting protein 2 OS=Homo sapiens OX=9606 GN=CYFIP2 PE=1 SV=2	3	3	5	3	1278	148.3	8.8	CYFIP2
P26599	Polypyrimidine tract-binding protein 1 OS=Homo sapiens OX=9606 GN=PTBP1 PE=1 SV=1	4	1	4	1	531	57.2	8.77	PTBP1
Q02413	Desmoglein-1 OS=Homo sapiens OX=9606 GN=DSG1 PE=1 SV=2	4	2	3	2	1049	113.7	8.73	DSG1
P02788	Lactotransferrin OS=Homo sapiens OX=9606 GN=LTF PE=1 SV=6	4	2	3	2	710	78.1	8.67	LTF
P55265	Double-stranded RNA-specific adenosine deaminase OS=Homo sapiens OX=9606 GN=ADAR PE=1 SV=4	1	1	3	1	1226	136	8.66	ADAR
Q9Y6M7	Sodium bicarbonate cotransporter 3 OS=Homo sapiens OX=9606 GN=SLC4A7 PE=1 SV=2	2	2	4	2	1214	136	8.49	SLC4A7
P16615	Sarcoplasmic/endoplasmic reticulum calcium ATPase 2 OS=Homo sapiens OX=9606 GN=ATP2A2 PE=1 SV=1	6	4	5	4	1042	114.7	8.35	ATP2A2
Q96CS3	FAS-associated factor 2 OS=Homo sapiens OX=9606 GN=FAF2 PE=1 SV=2	20	5	6	5	445	52.6	8.23	FAF2
P06748	Nucleophosmin OS=Homo sapiens OX=9606 GN=NPM1 PE=1 SV=2	7	1	4	1	294	32.6	8.17	NPM1
Q13162	Peroxiredoxin-4 OS=Homo sapiens OX=9606 GN=PRDX4 PE=1 SV=1	18	3	6	3	271	30.5	8.1	PRDX4
O94826	Mitochondrial import receptor subunit TOM70 OS=Homo sapiens OX=9606 GN=TOMM70 PE=1 SV=1	7	3	3	3	608	67.4	8.05	TOMM70A; TOMM70
Q15084	Protein disulfide-isomerase A6 OS=Homo sapiens OX=9606 GN=PDIA6 PE=1 SV=1	13	4	4	4	440	48.1	8.01	PDIA6
P51659	Peroxisomal multifunctional enzyme type 2 OS=Homo sapiens OX=9606 GN=HSD17B4 PE=1 SV=3	6	3	3	3	736	79.6	7.95	HSD17B4
Q9H2U1	ATP-dependent DNA/RNA helicase DHX36 OS=Homo sapiens OX=9606 GN=DHX36 PE=1 SV=2	4	3	3	3	1008	114.7	7.9	DHX36
Q8WVX9	Fatty acyl-CoA reductase 1 OS=Homo sapiens OX=9606 GN=FAR1 PE=1 SV=1	10	4	4	4	515	59.3	7.79	FAR1
Q9UJS0	Calcium-binding mitochondrial carrier protein Aralar2 OS=Homo sapiens OX=9606 GN=SLC25A13 PE=1 SV=2	8	3	3	3	675	74.1	7.63	SLC25A13
P16403	Histone H1.2 OS=Homo sapiens OX=9606 GN=H1-2 PE=1 SV=2	26	5	6	1	213	21.4	7.62	HIST1H1C
P04844	Dolichyl-diphosphooligosaccharide--protein glycosyltransferase subunit 2 OS=Homo sapiens OX=9606 GN=RPN2 PE=1 SV=3	6	2	3	2	631	69.2	7.6	RPN2
Q92598	Heat shock protein 105 kDa OS=Homo sapiens OX=9606 GN=HSPH1 PE=1 SV=1	7	4	5	4	858	96.8	7.54	HSPH1
Q12931	Heat shock protein 75 kDa, mitochondrial OS=Homo sapiens OX=9606 GN=TRAP1 PE=1 SV=3	4	2	3	1	704	80.1	7.53	TRAP1
Q14157	Ubiquitin-associated protein 2-like OS=Homo sapiens OX=9606 GN=UBAP2L PE=1 SV=2	5	3	3	3	1087	114.5	7.45	UBAP2L
P43686	26S proteasome regulatory subunit 6B OS=Homo sapiens OX=9606 GN=PSMC4 PE=1 SV=2	4	1	3	1	418	47.3	7.37	PSMC4
P10412	Histone H1.4 OS=Homo sapiens OX=9606 GN=H1-4 PE=1 SV=2	25	5	6	1	219	21.9	7.34	HIST1H1E
Q15185	Prostaglandin E synthase 3 OS=Homo sapiens OX=9606 GN=PTGES3 PE=1 SV=1	19	2	3	2	160	18.7	7.13	PTGES3
Q5JSZ5	Protein PRRC2B OS=Homo sapiens OX=9606 GN=PRRC2B PE=1 SV=2	1	1	2	1	2229	242.8	7.03	PRRC2B
P13929	Beta-enolase OS=Homo sapiens OX=9606 GN=ENO3 PE=1 SV=5	8	2	2	1	434	47	7	ENO3
Q01844	RNA-binding protein EWS OS=Homo sapiens OX=9606 GN=EWSR1 PE=1 SV=1	2	1	3	1	656	68.4	6.94	EWSR1
P05165	Propionyl-CoA carboxylase alpha chain, mitochondrial OS=Homo sapiens OX=9606 GN=PCCA PE=1 SV=4	5	2	2	2	728	80	6.94	PCCA
P62195	26S proteasome regulatory subunit 8 OS=Homo sapiens OX=9606 GN=PSMC5 PE=1 SV=1	4	1	2	1	406	45.6	6.79	PSMC5
P08195	4F2 cell-surface antigen heavy chain OS=Homo sapiens OX=9606 GN=SLC3A2 PE=1 SV=3	11	5	5	5	630	68	6.77	SLC3A2
Q13724	Mannosyl-oligosaccharide glucosidase OS=Homo sapiens OX=9606 GN=MOGS PE=1 SV=5	5	3	5	3	837	91.9	6.58	MOGS
P04843	Dolichyl-diphosphooligosaccharide--protein glycosyltransferase subunit 1 OS=Homo sapiens OX=9606 GN=RPN1 PE=1 SV=1	13	5	5	5	607	68.5	6.53	RPN1
P81605	Dermcidin OS=Homo sapiens OX=9606 GN=DCD PE=1 SV=2	25	2	4	2	110	11.3	6.47	DCD
O14744	Protein arginine N-methyltransferase 5 OS=Homo sapiens OX=9606 GN=PRMT5 PE=1 SV=4	9	5	5	5	637	72.6	6.39	PRMT5
O75534	Cold shock domain-containing protein E1 OS=Homo sapiens OX=9606 GN=CSDE1 PE=1 SV=2	4	2	3	2	798	88.8	6.25	CSDE1
P41091	Eukaryotic translation initiation factor 2 subunit 3 OS=Homo sapiens OX=9606 GN=EIF2S3 PE=1 SV=3	10	3	3	3	472	51.1	6.15	EIF2S3
P51784	Ubiquitin carboxyl-terminal hydrolase 11 OS=Homo sapiens OX=9606 GN=USP11 PE=1 SV=3	2	2	3	1	963	109.7	6.15	USP11
P09543	2',3'-cyclic-nucleotide 3'-phosphodiesterase OS=Homo sapiens OX=9606 GN=CNP PE=1 SV=2	10	2	2	2	421	47.5	6.1	CNP
O15371	Eukaryotic translation initiation factor 3 subunit D OS=Homo sapiens OX=9606 GN=EIF3D PE=1 SV=1	8	2	3	2	548	63.9	6.09	EIF3D
P13797	Plastin-3 OS=Homo sapiens OX=9606 GN=PLS3 PE=1 SV=4	6	3	3	3	630	70.8	5.91	PLS3
P05141	ADP/ATP translocase 2 OS=Homo sapiens OX=9606 GN=SLC25A5 PE=1 SV=7	21	6	7	6	298	32.8	5.87	SLC25A5
O14980	Exportin-1 OS=Homo sapiens OX=9606 GN=XPO1 PE=1 SV=1	6	3	4	3	1071	123.3	5.86	XPO1
Q15393	Splicing factor 3B subunit 3 OS=Homo sapiens OX=9606 GN=SF3B3 PE=1 SV=4	3	2	2	2	1217	135.5	5.78	SF3B3
Q8NBS9	Thioredoxin domain-containing protein 5 OS=Homo sapiens OX=9606 GN=TXNDC5 PE=1 SV=2	6	3	3	3	432	47.6	5.38	TXNDC5
P28331	NADH-ubiquinone oxidoreductase 75 kDa subunit, mitochondrial OS=Homo sapiens OX=9606 GN=NDUFS1 PE=1 SV=3	8	3	3	3	727	79.4	5.31	NDUFS1
P30837	Aldehyde dehydrogenase X, mitochondrial OS=Homo sapiens OX=9606 GN=ALDH1B1 PE=1 SV=3	3	1	2	1	517	57.2	5.11	ALDH1B1
Q96N67	Dedicator of cytokinesis protein 7 OS=Homo sapiens OX=9606 GN=DOCK7 PE=1 SV=4	1	2	2	2	2140	242.4	5.04	DOCK7
P35613	Basigin OS=Homo sapiens OX=9606 GN=BSG PE=1 SV=2	6	2	3	2	385	42.2	4.99	BSG
P09622	Dihydrolipoyl dehydrogenase, mitochondrial OS=Homo sapiens OX=9606 GN=DLD PE=1 SV=2	6	2	3	2	509	54.1	4.83	DLD
Q9NVH0	Exonuclease 3'-5' domain-containing protein 2 OS=Homo sapiens OX=9606 GN=EXD2 PE=1 SV=2	2	1	2	1	621	70.3	4.73	EXD2
Q9Y2A7	Nck-associated protein 1 OS=Homo sapiens OX=9606 GN=NCKAP1 PE=1 SV=1	2	2	2	2	1128	128.7	4.73	NCKAP1
P23588	Eukaryotic translation initiation factor 4B OS=Homo sapiens OX=9606 GN=EIF4B PE=1 SV=2	9	4	5	4	611	69.1	4.7	EIF4B
Q9BTE3	Mini-chromosome maintenance complex-binding protein OS=Homo sapiens OX=9606 GN=MCMBP PE=1 SV=2	3	1	1	1	642	72.9	4.68	MCMBP
P04637	Cellular tumor antigen p53 OS=Homo sapiens OX=9606 GN=TP53 PE=1 SV=4	9	2	2	2	393	43.6	4.68	TP53
Q9Y285	Phenylalanine--tRNA ligase alpha subunit OS=Homo sapiens OX=9606 GN=FARSA PE=1 SV=3	6	3	3	3	508	57.5	4.64	FARSA
Q0VAA5	PI-PLC X domain-containing protein 2 OS=Homo sapiens OX=9606 GN=PLCXD2 PE=2 SV=1	3	1	2	1	305	34.8	4.63	PLCXD2
Q15365	Poly(rC)-binding protein 1 OS=Homo sapiens OX=9606 GN=PCBP1 PE=1 SV=2	7	2	3	1	356	37.5	4.63	PCBP1
Q9Y230	RuvB-like 2 OS=Homo sapiens OX=9606 GN=RUVBL2 PE=1 SV=3	2	1	2	1	463	51.1	4.53	RUVBL2
O75155	Cullin-associated NEDD8-dissociated protein 2 OS=Homo sapiens OX=9606 GN=CAND2 PE=1 SV=3	1	1	2	1	1236	135.2	4.53	CAND2
Q8IV38	Ankyrin repeat and MYND domain-containing protein 2 OS=Homo sapiens OX=9606 GN=ANKMY2 PE=1 SV=1	5	2	2	2	441	49.3	4.52	ANKMY2
Q93009	Ubiquitin carboxyl-terminal hydrolase 7 OS=Homo sapiens OX=9606 GN=USP7 PE=1 SV=2	6	4	4	4	1102	128.2	4.51	USP7
O95801	Tetratricopeptide repeat protein 4 OS=Homo sapiens OX=9606 GN=TTC4 PE=1 SV=3	7	3	5	3	387	44.7	4.5	TTC4
Q2T9J0	Peroxisomal leader peptide-processing protease OS=Homo sapiens OX=9606 GN=TYSND1 PE=1 SV=3	2	1	2	1	566	59.3	4.46	TYSND1
Q8NB46	Serine/threonine-protein phosphatase 6 regulatory ankyrin repeat subunit C OS=Homo sapiens OX=9606 GN=ANKRD52 PE=1 SV=3	2	1	3	1	1076	115	4.46	ANKRD52
P11474	Steroid hormone receptor ERR1 OS=Homo sapiens OX=9606 GN=ESRRA PE=1 SV=3	6	1	2	1	423	45.5	4.43	ESRRA
Q15366	Poly(rC)-binding protein 2 OS=Homo sapiens OX=9606 GN=PCBP2 PE=1 SV=1	7	2	2	1	365	38.6	4.41	PCBP2
Q8NC51	Plasminogen activator inhibitor 1 RNA-binding protein OS=Homo sapiens OX=9606 GN=SERBP1 PE=1 SV=2	2	1	4	1	408	44.9	4.36	SERBP1
Q08554	Desmocollin-1 OS=Homo sapiens OX=9606 GN=DSC1 PE=1 SV=2	3	2	3	2	894	99.9	4.28	DSC1
Q8N1F7	Nuclear pore complex protein Nup93 OS=Homo sapiens OX=9606 GN=NUP93 PE=1 SV=2	1	1	2	1	819	93.4	4.1	NUP93
Q07666	KH domain-containing, RNA-binding, signal transduction-associated protein 1 OS=Homo sapiens OX=9606 GN=KHDRBS1 PE=1 SV=1	5	2	2	2	443	48.2	4.05	KHDRBS1
P55786	Puromycin-sensitive aminopeptidase OS=Homo sapiens OX=9606 GN=NPEPPS PE=1 SV=2	3	2	2	2	919	103.2	4.04	NPEPPS
Q9UNF1	Melanoma-associated antigen D2 OS=Homo sapiens OX=9606 GN=MAGED2 PE=1 SV=2	4	2	2	1	606	64.9	4.04	MAGED2
Q9NTK5	Obg-like ATPase 1 OS=Homo sapiens OX=9606 GN=OLA1 PE=1 SV=2	4	1	1	1	396	44.7	4.01	OLA1
Q96QK1	Vacuolar protein sorting-associated protein 35 OS=Homo sapiens OX=9606 GN=VPS35 PE=1 SV=2	4	2	3	2	796	91.6	4.01	VPS35
Q5SRE5	Nucleoporin NUP188 OS=Homo sapiens OX=9606 GN=NUP188 PE=1 SV=1	1	1	1	1	1749	195.9	3.95	NUP188
Q14739	Delta(14)-sterol reductase LBR OS=Homo sapiens OX=9606 GN=LBR PE=1 SV=2	3	1	1	1	615	70.7	3.93	LBR
Q9BQ95	Evolutionarily conserved signaling intermediate in Toll pathway, mitochondrial OS=Homo sapiens OX=9606 GN=ECSIT PE=1 SV=1	8	2	3	2	431	49.1	3.8	ECSIT
Q9Y383	Putative RNA-binding protein Luc7-like 2 OS=Homo sapiens OX=9606 GN=LUC7L2 PE=1 SV=2	4	1	1	1	392	46.5	3.79	LUC7L2
Q9H7D7	WD repeat-containing protein 26 OS=Homo sapiens OX=9606 GN=WDR26 PE=1 SV=3	4	2	3	2	661	72.1	3.76	WDR26
Q6UWP8	Suprabasin OS=Homo sapiens OX=9606 GN=SBSN PE=1 SV=2	6	1	1	1	590	60.5	3.7	SBSN
Q9NYU2	UDP-glucose:glycoprotein glucosyltransferase 1 OS=Homo sapiens OX=9606 GN=UGGT1 PE=1 SV=3	3	3	4	3	1555	177.1	3.64	UGGT1
Q86UK7	E3 ubiquitin-protein ligase ZNF598 OS=Homo sapiens OX=9606 GN=ZNF598 PE=1 SV=1	1	1	2	1	904	98.6	3.61	ZNF598
P06702	Protein S100-A9 OS=Homo sapiens OX=9606 GN=S100A9 PE=1 SV=1	13	1	2	1	114	13.2	3.45	S100A9
P50416	Carnitine O-palmitoyltransferase 1, liver isoform OS=Homo sapiens OX=9606 GN=CPT1A PE=1 SV=2	2	1	1	1	773	88.3	3.44	CPT1A
Q92945	Far upstream element-binding protein 2 OS=Homo sapiens OX=9606 GN=KHSRP PE=1 SV=4	4	2	2	2	711	73.1	3.41	KHSRP
P34932	Heat shock 70 kDa protein 4 OS=Homo sapiens OX=9606 GN=HSPA4 PE=1 SV=4	2	1	1	1	840	94.3	3.37	HSPA4
Q9BT22	Chitobiosyldiphosphodolichol beta-mannosyltransferase OS=Homo sapiens OX=9606 GN=ALG1 PE=1 SV=2	4	1	1	1	464	52.5	3.35	ALG1
O75420	GRB10-interacting GYF protein 1 OS=Homo sapiens OX=9606 GN=GIGYF1 PE=1 SV=2	3	1	1	1	1035	114.5	3.33	GIGYF1
Q9BXP5	Serrate RNA effector molecule homolog OS=Homo sapiens OX=9606 GN=SRRT PE=1 SV=1	1	1	1	1	876	100.6	3.32	SRRT
Q99615	DnaJ homolog subfamily C member 7 OS=Homo sapiens OX=9606 GN=DNAJC7 PE=1 SV=2	2	1	1	1	494	56.4	3.3	DNAJC7
O14545	TRAF-type zinc finger domain-containing protein 1 OS=Homo sapiens OX=9606 GN=TRAFD1 PE=1 SV=1	2	1	1	1	582	64.8	3.27	TRAFD1
Q9UKX7	Nuclear pore complex protein Nup50 OS=Homo sapiens OX=9606 GN=NUP50 PE=1 SV=2	6	1	1	1	468	50.1	3.25	NUP50
Q9BPZ7	Target of rapamycin complex 2 subunit MAPKAP1 OS=Homo sapiens OX=9606 GN=MAPKAP1 PE=1 SV=2	3	1	1	1	522	59.1	3.23	MAPKAP1
Q8NF37	Lysophosphatidylcholine acyltransferase 1 OS=Homo sapiens OX=9606 GN=LPCAT1 PE=1 SV=2	3	1	1	1	534	59.1	3.22	LPCAT1
P30876	DNA-directed RNA polymerase II subunit RPB2 OS=Homo sapiens OX=9606 GN=POLR2B PE=1 SV=1	4	2	2	2	1174	133.8	3.1	POLR2B
Q14318	Peptidyl-prolyl cis-trans isomerase FKBP8 OS=Homo sapiens OX=9606 GN=FKBP8 PE=1 SV=2	4	1	2	1	412	44.5	3.1	FKBP8
Q53H12	Acylglycerol kinase, mitochondrial OS=Homo sapiens OX=9606 GN=AGK PE=1 SV=2	6	1	1	1	422	47.1	3	AGK
P49915	GMP synthase [glutamine-hydrolyzing] OS=Homo sapiens OX=9606 GN=GMPS PE=1 SV=1	4	1	1	1	693	76.7	2.99	GMPS
Q9H814	Phosphorylated adapter RNA export protein OS=Homo sapiens OX=9606 GN=PHAX PE=1 SV=1	3	1	1	1	394	44.4	2.93	PHAX
P35637	RNA-binding protein FUS OS=Homo sapiens OX=9606 GN=FUS PE=1 SV=1	3	1	1	1	526	53.4	2.92	FUS
Q96C92	Endosome-associated-trafficking regulator 1 OS=Homo sapiens OX=9606 GN=ENTR1 PE=1 SV=3	4	1	2	1	435	47.9	2.92	SDCCAG3
Q96K76	Ubiquitin carboxyl-terminal hydrolase 47 OS=Homo sapiens OX=9606 GN=USP47 PE=1 SV=3	2	2	2	2	1375	157.2	2.86	USP47
Q7L3T8	Probable proline--tRNA ligase, mitochondrial OS=Homo sapiens OX=9606 GN=PARS2 PE=1 SV=1	5	1	1	1	475	53.2	2.85	PARS2
Q6YN16	Hydroxysteroid dehydrogenase-like protein 2 OS=Homo sapiens OX=9606 GN=HSDL2 PE=1 SV=1	4	1	1	1	418	45.4	2.85	HSDL2
P49841	Glycogen synthase kinase-3 beta OS=Homo sapiens OX=9606 GN=GSK3B PE=1 SV=2	13	2	4	2	420	46.7	2.84	GSK3B
O95433	Activator of 90 kDa heat shock protein ATPase homolog 1 OS=Homo sapiens OX=9606 GN=AHSA1 PE=1 SV=1	7	1	1	1	338	38.3	2.82	AHSA1
P63010	AP-2 complex subunit beta OS=Homo sapiens OX=9606 GN=AP2B1 PE=1 SV=1	2	1	2	1	937	104.5	2.81	AP2B1
Q14103	Heterogeneous nuclear ribonucleoprotein D0 OS=Homo sapiens OX=9606 GN=HNRNPD PE=1 SV=1	4	1	1	1	355	38.4	2.8	HNRNPD
Q9Y3Z3	Deoxynucleoside triphosphate triphosphohydrolase SAMHD1 OS=Homo sapiens OX=9606 GN=SAMHD1 PE=1 SV=2	2	1	1	1	626	72.2	2.8	SAMHD1
P41743	Protein kinase C iota type OS=Homo sapiens OX=9606 GN=PRKCI PE=1 SV=2	2	1	1	1	596	68.2	2.79	PRKCI
P42694	Probable helicase with zinc finger domain OS=Homo sapiens OX=9606 GN=HELZ PE=1 SV=2	2	1	1	1	1942	218.8	2.79	HELZ
P12277	Creatine kinase B-type OS=Homo sapiens OX=9606 GN=CKB PE=1 SV=1	4	1	1	1	381	42.6	2.77	CKB
Q02790	Peptidyl-prolyl cis-trans isomerase FKBP4 OS=Homo sapiens OX=9606 GN=FKBP4 PE=1 SV=3	3	1	1	1	459	51.8	2.77	FKBP4
O75170	Serine/threonine-protein phosphatase 6 regulatory subunit 2 OS=Homo sapiens OX=9606 GN=PPP6R2 PE=1 SV=2	1	1	1	1	966	104.9	2.75	PPP6R2
A6NMY6	Putative annexin A2-like protein OS=Homo sapiens OX=9606 GN=ANXA2P2 PE=5 SV=2	3	1	1	1	339	38.6	2.73	ANXA2P2
Q96RP9	Elongation factor G, mitochondrial OS=Homo sapiens OX=9606 GN=GFM1 PE=1 SV=2	2	1	1	1	751	83.4	2.66	GFM1
Q96EK5	KIF-binding protein OS=Homo sapiens OX=9606 GN=KIFBP PE=1 SV=1	3	1	1	1	621	71.8	2.66	KIAA1279; KIF1BP
O43865	S-adenosylhomocysteine hydrolase-like protein 1 OS=Homo sapiens OX=9606 GN=AHCYL1 PE=1 SV=2	2	1	1	1	530	58.9	2.64	AHCYL1
Q02383	Semenogelin-2 OS=Homo sapiens OX=9606 GN=SEMG2 PE=1 SV=1	4	1	1	1	582	65.4	2.59	SEMG2
O75306	NADH dehydrogenase [ubiquinone] iron-sulfur protein 2, mitochondrial OS=Homo sapiens OX=9606 GN=NDUFS2 PE=1 SV=2	5	1	1	1	463	52.5	2.58	NDUFS2
Q15751	Probable E3 ubiquitin-protein ligase HERC1 OS=Homo sapiens OX=9606 GN=HERC1 PE=1 SV=2	0	1	1	1	4861	531.9	2.58	HERC1
O15269	Serine palmitoyltransferase 1 OS=Homo sapiens OX=9606 GN=SPTLC1 PE=1 SV=1	3	1	1	1	473	52.7	2.56	SPTLC1
Q16513	Serine/threonine-protein kinase N2 OS=Homo sapiens OX=9606 GN=PKN2 PE=1 SV=1	3	1	1	1	984	112	2.53	PKN2
O43148	mRNA cap guanine-N7 methyltransferase OS=Homo sapiens OX=9606 GN=RNMT PE=1 SV=1	6	2	3	2	476	54.8	2.51	RNMT
P55209	Nucleosome assembly protein 1-like 1 OS=Homo sapiens OX=9606 GN=NAP1L1 PE=1 SV=1	7	2	2	2	391	45.3	2.51	NAP1L1
Q8IZP0	Abl interactor 1 OS=Homo sapiens OX=9606 GN=ABI1 PE=1 SV=4	6	2	2	2	508	55	2.51	ABI1
P23246	Splicing factor, proline- and glutamine-rich OS=Homo sapiens OX=9606 GN=SFPQ PE=1 SV=2	5	2	2	2	707	76.1	2.5	SFPQ
Q15120	[Pyruvate dehydrogenase (acetyl-transferring)] kinase isozyme 3, mitochondrial OS=Homo sapiens OX=9606 GN=PDK3 PE=1 SV=1	4	1	1	1	406	46.9	2.45	PDK3
Q8IY17	Patatin-like phospholipase domain-containing protein 6 OS=Homo sapiens OX=9606 GN=PNPLA6 PE=1 SV=3	2	1	1	1	1375	150.9	2.45
O15228	Dihydroxyacetone phosphate acyltransferase OS=Homo sapiens OX=9606 GN=GNPAT PE=1 SV=1	2	1	2	1	680	77.1	2.44	GNPAT
Q00325	Phosphate carrier protein, mitochondrial OS=Homo sapiens OX=9606 GN=SLC25A3 PE=1 SV=2	3	1	1	1	362	40.1	2.43	SLC25A3
Q96EK7	Constitutive coactivator of peroxisome proliferator-activated receptor gamma OS=Homo sapiens OX=9606 GN=FAM120B PE=1 SV=1	2	1	1	1	910	103.7	2.43	FAM120B
P52701	DNA mismatch repair protein Msh6 OS=Homo sapiens OX=9606 GN=MSH6 PE=1 SV=2	1	1	1	1	1360	152.7	2.37	MSH6
Q99460	26S proteasome non-ATPase regulatory subunit 1 OS=Homo sapiens OX=9606 GN=PSMD1 PE=1 SV=2	1	1	1	1	953	105.8	2.37	PSMD1
O94952	F-box only protein 21 OS=Homo sapiens OX=9606 GN=FBXO21 PE=2 SV=2	3	1	2	1	628	72.2	2.35	FBXO21
Q13685	Angio-associated migratory cell protein OS=Homo sapiens OX=9606 GN=AAMP PE=1 SV=2	3	1	1	1	434	46.7	2.35	AAMP
P42167	Lamina-associated polypeptide 2, isoforms beta/gamma OS=Homo sapiens OX=9606 GN=TMPO PE=1 SV=2	3	1	1	1	454	50.6	2.31	TMPO
Q9Y266	Nuclear migration protein nudC OS=Homo sapiens OX=9606 GN=NUDC PE=1 SV=1	3	1	1	1	331	38.2	2.31	NUDC
Q9BVP2	Guanine nucleotide-binding protein-like 3 OS=Homo sapiens OX=9606 GN=GNL3 PE=1 SV=2	2	1	1	1	549	62	2.29	GNL3
Q00341	Vigilin OS=Homo sapiens OX=9606 GN=HDLBP PE=1 SV=2	1	1	1	1	1268	141.4	2.28	HDLBP
Q9BSJ8	Extended synaptotagmin-1 OS=Homo sapiens OX=9606 GN=ESYT1 PE=1 SV=1	1	1	1	1	1104	122.8	2.28	ESYT1
Q8TEX9	Importin-4 OS=Homo sapiens OX=9606 GN=IPO4 PE=1 SV=2	1	1	2	1	1081	118.6	2.26	IPO4
Q9Y450	HBS1-like protein OS=Homo sapiens OX=9606 GN=HBS1L PE=1 SV=1	2	1	1	1	684	75.4	2.26	HBS1L
Q16630	Cleavage and polyadenylation specificity factor subunit 6 OS=Homo sapiens OX=9606 GN=CPSF6 PE=1 SV=2	5	1	1	1	551	59.2	2.26	CPSF6
Q9Y2Z2	Protein MTO1 homolog, mitochondrial OS=Homo sapiens OX=9606 GN=MTO1 PE=1 SV=2	2	1	1	1	717	79.9	2.23	MTO1
P05455	Lupus La protein OS=Homo sapiens OX=9606 GN=SSB PE=1 SV=2	5	1	1	1	408	46.8	2.22	SSB
P62913	60S ribosomal protein L11 OS=Homo sapiens OX=9606 GN=RPL11 PE=1 SV=2	8	1	1	1	178	20.2	2.21	RPL11
Q8WW22	DnaJ homolog subfamily A member 4 OS=Homo sapiens OX=9606 GN=DNAJA4 PE=1 SV=1	2	2	2	2	397	44.8	2.18	DNAJA4
Q9P035	Very-long-chain (3R)-3-hydroxyacyl-CoA dehydratase 3 OS=Homo sapiens OX=9606 GN=HACD3 PE=1 SV=2	4	1	1	1	362	43.1	2.17	PTPLAD1; HACD3
Q8IY84	Serine/threonine-protein kinase NIM1 OS=Homo sapiens OX=9606 GN=NIM1K PE=1 SV=1	3	1	1	1	436	49.6	2.17	NIM1; NIM1K
Q9BRP1	Programmed cell death protein 2-like OS=Homo sapiens OX=9606 GN=PDCD2L PE=1 SV=1	4	1	1	1	358	39.4	2.17	PDCD2L
Q9Y4W2	Ribosomal biogenesis protein LAS1L OS=Homo sapiens OX=9606 GN=LAS1L PE=1 SV=2	3	2	2	2	734	83	2.16	LAS1L
P33991	DNA replication licensing factor MCM4 OS=Homo sapiens OX=9606 GN=MCM4 PE=1 SV=5	3	1	1	1	863	96.5	2.14	MCM4
Q5D862	Filaggrin-2 OS=Homo sapiens OX=9606 GN=FLG2 PE=1 SV=1	0	1	1	1	2391	247.9	2.1	FLG2
Q5VTE6	Protein angel homolog 2 OS=Homo sapiens OX=9606 GN=ANGEL2 PE=1 SV=1	3	1	1	1	544	62.3	2.09	ANGEL2
P08621	U1 small nuclear ribonucleoprotein 70 kDa OS=Homo sapiens OX=9606 GN=SNRNP70 PE=1 SV=2	4	1	1	1	437	51.5	2.09	SNRNP70
Q9BTT6	Leucine-rich repeat-containing protein 1 OS=Homo sapiens OX=9606 GN=LRRC1 PE=1 SV=1	4	1	1	1	524	59.2	2.09	LRRC1
Q96T37	RNA-binding protein 15 OS=Homo sapiens OX=9606 GN=RBM15 PE=1 SV=2	2	1	1	1	977	107.1	2.08	RBM15
Q9GZN1	Actin-related protein 6 OS=Homo sapiens OX=9606 GN=ACTR6 PE=1 SV=1	6	1	1	1	396	45.8	2.05	ACTR6
Q15758	Neutral amino acid transporter B(0) OS=Homo sapiens OX=9606 GN=SLC1A5 PE=1 SV=2	4	1	1	1	541	56.6	2.05	SLC1A5
Q9UNS2	COP9 signalosome complex subunit 3 OS=Homo sapiens OX=9606 GN=COPS3 PE=1 SV=3	3	1	1	1	423	47.8	2.05	COPS3
Q9GZT9	Egl nine homolog 1 OS=Homo sapiens OX=9606 GN=EGLN1 PE=1 SV=1	3	1	1	1	426	46	2.04	EGLN1
Q9Y5V3	Melanoma-associated antigen D1 OS=Homo sapiens OX=9606 GN=MAGED1 PE=1 SV=3	3	2	2	1	778	86.1	2.03	MAGED1
O43242	26S proteasome non-ATPase regulatory subunit 3 OS=Homo sapiens OX=9606 GN=PSMD3 PE=1 SV=2	2	1	1	1	534	60.9	2	PSMD3
P45984	Mitogen-activated protein kinase 9 OS=Homo sapiens OX=9606 GN=MAPK9 PE=1 SV=2	3	1	1	1	424	48.1	1.99	MAPK9
O43150	Arf-GAP with SH3 domain, ANK repeat and PH domain-containing protein 2 OS=Homo sapiens OX=9606 GN=ASAP2 PE=1 SV=3	1	1	1	1	1006	111.6	1.99	ASAP2
Q9NZI8	Insulin-like growth factor 2 mRNA-binding protein 1 OS=Homo sapiens OX=9606 GN=IGF2BP1 PE=1 SV=2	2	1	1	1	577	63.4	1.97	IGF2BP1
Q16342	Programmed cell death protein 2 OS=Homo sapiens OX=9606 GN=PDCD2 PE=1 SV=2	4	1	1	1	344	38.6	1.93	PDCD2
Q9BVS4	Serine/threonine-protein kinase RIO2 OS=Homo sapiens OX=9606 GN=RIOK2 PE=1 SV=2	2	1	1	1	552	63.2	1.93	RIOK2
O00469	Procollagen-lysine,2-oxoglutarate 5-dioxygenase 2 OS=Homo sapiens OX=9606 GN=PLOD2 PE=1 SV=2	2	1	1	1	737	84.6	1.91	PLOD2
P06744	Glucose-6-phosphate isomerase OS=Homo sapiens OX=9606 GN=GPI PE=1 SV=4	3	1	1	1	558	63.1	1.88	GPI
Q9Y5Q9	General transcription factor 3C polypeptide 3 OS=Homo sapiens OX=9606 GN=GTF3C3 PE=1 SV=1	2	1	1	1	886	101.2	1.88	GTF3C3
Q4VX76	Synaptotagmin-like protein 3 OS=Homo sapiens OX=9606 GN=SYTL3 PE=1 SV=3	2	1	1	1	610	68.5	1.88	SYTL3
Q9Y5A9	YTH domain-containing family protein 2 OS=Homo sapiens OX=9606 GN=YTHDF2 PE=1 SV=2	2	1	1	1	579	62.3	1.83	YTHDF2
P25311	Zinc-alpha-2-glycoprotein OS=Homo sapiens OX=9606 GN=AZGP1 PE=1 SV=2	5	1	1	1	298	34.2	1.79	AZGP1
Q9UII4	E3 ISG15--protein ligase HERC5 OS=Homo sapiens OX=9606 GN=HERC5 PE=1 SV=2	1	1	1	1	1024	116.8	1.77	HERC5
Q13620	Cullin-4B OS=Homo sapiens OX=9606 GN=CUL4B PE=1 SV=4	1	1	1	1	913	103.9	1.77	CUL4B
P41240	Tyrosine-protein kinase CSK OS=Homo sapiens OX=9606 GN=CSK PE=1 SV=1	3	1	1	1	450	50.7	1.76	CSK
O00170	AH receptor-interacting protein OS=Homo sapiens OX=9606 GN=AIP PE=1 SV=2	4	1	1	1	330	37.6	1.73	AIP
Q9NWQ4	G patch domain-containing protein 2-like OS=Homo sapiens OX=9606 GN=GPATCH2L PE=1 SV=3	2	1	1	1	482	54.2	1.71	GPATCH2L
P12814	Alpha-actinin-1 OS=Homo sapiens OX=9606 GN=ACTN1 PE=1 SV=2	1	1	1	1	892	103	1.7	ACTN1
O00459	Phosphatidylinositol 3-kinase regulatory subunit beta OS=Homo sapiens OX=9606 GN=PIK3R2 PE=1 SV=2	7	2	2	2	728	81.5	1.7	PIK3R2
Q5T9A4	ATPase family AAA domain-containing protein 3B OS=Homo sapiens OX=9606 GN=ATAD3B PE=1 SV=1	3	2	2	2	648	72.5	1.69	ATAD3B
P61626	Lysozyme C OS=Homo sapiens OX=9606 GN=LYZ PE=1 SV=1	8	1	1	1	148	16.5	1.67	LYZ
Q8N3C0	Activating signal cointegrator 1 complex subunit 3 OS=Homo sapiens OX=9606 GN=ASCC3 PE=1 SV=3	1	1	1	1	2202	251.3	1.67	ASCC3
Q96A33	PAT complex subunit CCDC47 OS=Homo sapiens OX=9606 GN=CCDC47 PE=1 SV=1	4	1	1	1	483	55.8	1.64	CCDC47
O15027	Protein transport protein Sec16A OS=Homo sapiens OX=9606 GN=SEC16A PE=1 SV=4	1	1	1	1	2357	251.7	1.62
Q13148	TAR DNA-binding protein 43 OS=Homo sapiens OX=9606 GN=TARDBP PE=1 SV=1	8	2	2	2	414	44.7	1.62	TARDBP
P61599	N-alpha-acetyltransferase 20 OS=Homo sapiens OX=9606 GN=NAA20 PE=1 SV=1	8	1	1	1	178	20.4	1.6	NAA20
O00410	Importin-5 OS=Homo sapiens OX=9606 GN=IPO5 PE=1 SV=4	2	1	1	1	1097	123.6	0	IPO5
P33981	Dual specificity protein kinase TTK OS=Homo sapiens OX=9606 GN=TTK PE=1 SV=2	2	1	2	1	857	97	0	TTK
P26196	Probable ATP-dependent RNA helicase DDX6 OS=Homo sapiens OX=9606 GN=DDX6 PE=1 SV=2	2	1	2	1	483	54.4	0	DDX6
Q16777	Histone H2A type 2-C OS=Homo sapiens OX=9606 GN=H2AC20 PE=1 SV=4	7	1	1	1	129	14	0	HIST2H2AC
Q08999	Retinoblastoma-like protein 2 OS=Homo sapiens OX=9606 GN=RBL2 PE=1 SV=3	3	1	1	1	1139	128.3	0	RBL2
Q9H0D6	5'-3' exoribonuclease 2 OS=Homo sapiens OX=9606 GN=XRN2 PE=1 SV=1	2	1	1	1	950	108.5	0	XRN2
Q4J6C6	Prolyl endopeptidase-like OS=Homo sapiens OX=9606 GN=PREPL PE=1 SV=1	3	1	1	1	727	83.9	0	PREPL
Q92616	eIF-2-alpha kinase activator GCN1 OS=Homo sapiens OX=9606 GN=GCN1 PE=1 SV=6	1	1	1	1	2671	292.6	0	GCN1L1; GCN1
P23526	Adenosylhomocysteinase OS=Homo sapiens OX=9606 GN=AHCY PE=1 SV=4	3	1	1	1	432	47.7	0	AHCY
Q9UPY3	Endoribonuclease Dicer OS=Homo sapiens OX=9606 GN=DICER1 PE=1 SV=3	1	1	1	1	1922	218.5	0	DICER1
P01876	Immunoglobulin heavy constant alpha 1 OS=Homo sapiens OX=9606 GN=IGHA1 PE=1 SV=2	9	1	1	1	353	37.6	0	IGHA1
Q5JTH9	RRP12-like protein OS=Homo sapiens OX=9606 GN=RRP12 PE=1 SV=2	2	1	1	1	1297	143.6	0	RRP12
Q86WJ1	Chromodomain-helicase-DNA-binding protein 1-like OS=Homo sapiens OX=9606 GN=CHD1L PE=1 SV=3	1	1	1	1	897	100.9	0	CHD1L; LOC101060601
O75694	Nuclear pore complex protein Nup155 OS=Homo sapiens OX=9606 GN=NUP155 PE=1 SV=1	1	1	1	1	1391	155.1	0	NUP155
P28288	ATP-binding cassette sub-family D member 3 OS=Homo sapiens OX=9606 GN=ABCD3 PE=1 SV=1	2	1	1	1	659	75.4	0	ABCD3
Q9BQ70	Transcription factor 25 OS=Homo sapiens OX=9606 GN=TCF25 PE=1 SV=1	6	2	2	2	676	76.6	0	TCF25
Q8N122	Regulatory-associated protein of mTOR OS=Homo sapiens OX=9606 GN=RPTOR PE=1 SV=1	1	1	1	1	1335	148.9	0	RPTOR
P55884	Eukaryotic translation initiation factor 3 subunit B OS=Homo sapiens OX=9606 GN=EIF3B PE=1 SV=3	1	1	2	1	814	92.4	0	EIF3B
Q6P2Q9	Pre-mRNA-processing-splicing factor 8 OS=Homo sapiens OX=9606 GN=PRPF8 PE=1 SV=2	1	1	1	1	2335	273.4	0	PRPF8
P31948	Stress-induced-phosphoprotein 1 OS=Homo sapiens OX=9606 GN=STIP1 PE=1 SV=1	3	1	1	1	543	62.6	0	STIP1
O43747	AP-1 complex subunit gamma-1 OS=Homo sapiens OX=9606 GN=AP1G1 PE=1 SV=5	3	1	1	1	822	91.3	0	AP1G1
Q86X67	NAD(P)H pyrophosphatase NUDT13, mitochondrial OS=Homo sapiens OX=9606 GN=NUDT13 PE=2 SV=3	2	1	2	1	352	39.7	0	NUDT13
Q96HR8	H/ACA ribonucleoprotein complex non-core subunit NAF1 OS=Homo sapiens OX=9606 GN=NAF1 PE=1 SV=2	3	1	1	1	494	53.7	0	NAF1
P24468	COUP transcription factor 2 OS=Homo sapiens OX=9606 GN=NR2F2 PE=1 SV=1	3	1	1	1	414	45.5	0	NR2F2
Q13867	Bleomycin hydrolase OS=Homo sapiens OX=9606 GN=BLMH PE=1 SV=1	2	1	1	1	455	52.5	0	BLMH
Q15233	Non-POU domain-containing octamer-binding protein OS=Homo sapiens OX=9606 GN=NONO PE=1 SV=4	2	1	1	1	471	54.2	0	NONO
Q13219	Pappalysin-1 OS=Homo sapiens OX=9606 GN=PAPPA PE=1 SV=3	2	1	1	1	1627	180.9	0	PAPPA
Q10571	Transcriptional activator MN1 OS=Homo sapiens OX=9606 GN=MN1 PE=1 SV=3	3	1	1	1	1320	135.9	0	MN1
P40939	Trifunctional enzyme subunit alpha, mitochondrial OS=Homo sapiens OX=9606 GN=HADHA PE=1 SV=2	2	1	1	1	763	82.9	0	HADHA
Q9BRC7	1-phosphatidylinositol 4,5-bisphosphate phosphodiesterase delta-4 OS=Homo sapiens OX=9606 GN=PLCD4 PE=1 SV=1	3	1	1	1	762	87.5	0	PLCD4
Q9UM07	Protein-arginine deiminase type-4 OS=Homo sapiens OX=9606 GN=PADI4 PE=1 SV=2	6	1	1	1	663	74	0	PADI4
Q8WWZ7	Cholesterol transporter ABCA5 OS=Homo sapiens OX=9606 GN=ABCA5 PE=1 SV=2	1	1	2	1	1642	186.4	0	ABCA5
P22735	Protein-glutamine gamma-glutamyltransferase K OS=Homo sapiens OX=9606 GN=TGM1 PE=1 SV=4	2	1	1	1	817	89.7	0	TGM1
Q9HAZ1	Dual specificity protein kinase CLK4 OS=Homo sapiens OX=9606 GN=CLK4 PE=1 SV=1	3	1	1	1	481	57.5	0	CLK4
O95399	Urotensin-2 OS=Homo sapiens OX=9606 GN=UTS2 PE=1 SV=1	6	1	1	1	124	14.3	0	UTS2
Q495M3	Proton-coupled amino acid transporter 2 OS=Homo sapiens OX=9606 GN=SLC36A2 PE=1 SV=1	8	1	1	1	483	53.2	0	SLC36A2
Q7Z401	C-myc promoter-binding protein OS=Homo sapiens OX=9606 GN=DENND4A PE=1 SV=2	2	1	1	1	1863	209.1	0	DENND4A
P24752	Acetyl-CoA acetyltransferase, mitochondrial OS=Homo sapiens OX=9606 GN=ACAT1 PE=1 SV=1	4	1	1	1	427	45.2	0	ACAT1
B5ME19	Eukaryotic translation initiation factor 3 subunit C-like protein OS=Homo sapiens OX=9606 GN=EIF3CL PE=1 SV=1	1	1	2	1	914	105.4	0	EIF3CL
Q14152	Eukaryotic translation initiation factor 3 subunit A OS=Homo sapiens OX=9606 GN=EIF3A PE=1 SV=1	1	1	1	1	1382	166.5	0	EIF3A
Q9UJU6	Drebrin-like protein OS=Homo sapiens OX=9606 GN=DBNL PE=1 SV=1	5	1	2	1	430	48.2	0	DBNL
Q7Z6E9	E3 ubiquitin-protein ligase RBBP6 OS=Homo sapiens OX=9606 GN=RBBP6 PE=1 SV=1	2	1	1	1	1792	201.4	0	RBBP6
Q12849	G-rich sequence factor 1 OS=Homo sapiens OX=9606 GN=GRSF1 PE=1 SV=3	5	1	1	1	480	53.1	0	GRSF1
Q71RC2	La-related protein 4 OS=Homo sapiens OX=9606 GN=LARP4 PE=1 SV=3	2	1	1	1	724	80.5	0	LARP4

## Sheet: Figure 5A-AURKB-Myc-G97R
Accession	Description	Coverage [%]	# Peptides	# PSMs	# Unique Peptides	# AAs	MW [kDa]	Score Sequest HT: Sequest HT	Gene Symbol
Q9Y5S2	Serine/threonine-protein kinase MRCK beta [OS=Homo sapiens]	55	133	512	133	1711	194.2	1262.35	CDC42BPB
P04264	Keratin, type II cytoskeletal 1 [OS=Homo sapiens]	67	46	256	42	644	66	738.42	KRT1
P55072	Transitional endoplasmic reticulum ATPase [OS=Homo sapiens]	82	73	316	73	806	89.3	737.51	VCP
P0DMV8	heat shock 70 kDa protein 1A [OS=Homo sapiens]	53	40	148	35	641	70	416.35	HSPA1B; HSPA1A
P11021	78 kDa glucose-regulated protein [OS=Homo sapiens]	59	46	144	44	654	72.3	390.24	HSPA5
P35527	Keratin, type I cytoskeletal 9 [OS=Homo sapiens]	68	27	107	27	623	62	355.34	KRT9
P11142-1	Heat shock cognate 71 kDa protein [OS=Homo sapiens]	49	34	121	28	646	70.9	300.93	HSPA8
P35908	Keratin, type II cytoskeletal 2 epidermal [OS=Homo sapiens]	56	33	95	25	639	65.4	275.45	KRT2
P21333	Filamin-A [OS=Homo sapiens]	31	50	73	49	2647	280.6	208.21	FLNA
P13645	Keratin, type I cytoskeletal 10 [OS=Homo sapiens]	47	32	80	28	584	58.8	205.78	KRT10
P49327	Fatty acid synthase [OS=Homo sapiens]	21	37	66	37	2511	273.3	167.52	FASN
P38646	Stress-70 protein, mitochondrial [OS=Homo sapiens]	43	26	68	26	679	73.6	160.11	HSPA9
P07437	tubulin beta chain [OS=Homo sapiens]	53	18	62	3	444	49.6	158.95	TUBB
P68371	Tubulin beta-4B chain [OS=Homo sapiens]	49	17	53	3	445	49.8	144.58	TUBB4B
Q96GD4	Aurora kinase B [OS=Homo sapiens]	61	21	56	19	344	39.3	141.68	AURKB
P13647	keratin, type II cytoskeletal 5 [OS=Homo sapiens]	33	20	53	10	590	62.3	138.73	KRT5
P02538	Keratin, type II cytoskeletal 6A [OS=Homo sapiens]	37	21	48	6	564	60	125.1	KRT6A
Q13885	Tubulin beta-2A chain [OS=Homo sapiens]	36	12	48	1	445	49.9	125.03	TUBB2A
P13639	Elongation factor 2 [OS=Homo sapiens]	36	25	49	24	858	95.3	123.62	EEF2
P04259	keratin, type II cytoskeletal 6B [OS=Homo sapiens]	32	18	46	1	564	60	117.87	KRT6B
P10809	60 kDa heat shock protein, mitochondrial [OS=Homo sapiens]	39	16	53	16	573	61	113.92	HSPD1
P08238	Heat shock protein HSP 90-beta [OS=Homo sapiens]	27	20	39	13	724	83.2	99.55	HSP90AB1
P84243	histone H3.3 [OS=Homo sapiens]	23	5	46	5	136	15.3	91.35	H3F3A; H3F3AP4; H3F3B
Q00839	Heterogeneous nuclear ribonucleoprotein U [OS=Homo sapiens]	27	19	34	19	825	90.5	91.27	HNRNPU
P62805	histone H4 [OS=Homo sapiens]	60	10	43	10	103	11.4	88.53	HIST1H4A; HIST1H4F; HIST1H4D; HIST1H4J; HIST2H4A; HIST2H4B; HIST1H4H; HIST1H4C; HIST4H4; HIST1H4E; HIST1H4I; HIST1H4B; HIST1H4K; HIST1H4L
P02768-1	Serum albumin [OS=Homo sapiens]	30	16	36	16	609	69.3	87.14	ALB
P19338	Nucleolin [OS=Homo sapiens]	28	17	32	17	710	76.6	83.41	NCL
Q16777	Histone H2A type 2-C [OS=Homo sapiens]	36	4	25	2	129	14	79.16	HIST2H2AC
P07900	Heat shock protein HSP 90-alpha [OS=Homo sapiens]	27	18	33	11	732	84.6	78.48	HSP90AA1
O00571	ATP-dependent RNA helicase DDX3X [OS=Homo sapiens]	36	23	31	22	662	73.2	77.28	DDX3X
P09874	Poly [ADP-ribose] polymerase 1 [OS=Homo sapiens]	32	27	37	27	1014	113	76.91	PARP1
P68363	Tubulin alpha-1B chain [OS=Homo sapiens]	37	12	26	2	451	50.1	74.78	TUBA1B
Q9UJV9	Probable ATP-dependent RNA helicase DDX41 [OS=Homo sapiens]	36	20	33	20	622	69.8	70.34	DDX41
Q9BQE3	Tubulin alpha-1C chain [OS=Homo sapiens]	37	12	24	2	449	49.9	69.25	TUBA1C
P17844	probable ATP-dependent RNA helicase DDX5 [OS=Homo sapiens]	30	15	28	9	614	69.1	67.84	DDX5
P50991	T-complex protein 1 subunit delta [OS=Homo sapiens]	32	14	23	13	539	57.9	66.48	CCT4
Q9UNZ2-5	Isoform 3 of NSFL1 cofactor p47 [OS=Homo sapiens]	57	18	27	18	372	40.8	65.59	NSFL1C
Q92841	Probable ATP-dependent RNA helicase DDX17 [OS=Homo sapiens]	35	19	28	13	729	80.2	64.61	DDX17
Q00610-1	Clathrin heavy chain 1 [OS=Homo sapiens]	15	19	25	19	1675	191.5	64.48	CLTC
P16403	Histone H1.2 [OS=Homo sapiens]	40	13	24	3	213	21.4	63.07	HIST1H1C
P16402	Histone H1.3 [OS=Homo sapiens]	39	13	23	2	221	22.3	61.8	HIST1H1D
P10412	Histone H1.4 [OS=Homo sapiens]	40	13	23	2	219	21.9	61.76	HIST1H1E
P49368-1	T-complex protein 1 subunit gamma [OS=Homo sapiens]	38	16	25	16	545	60.5	60.9	CCT3
P17987	T-complex protein 1 subunit alpha [OS=Homo sapiens]	31	13	27	13	556	60.3	60.22	TCP1
P22314	Ubiquitin-like modifier-activating enzyme 1 [OS=Homo sapiens]	16	10	17	10	1058	117.8	59.4	UBA1
Q9NR30-1	Nucleolar RNA helicase 2 [OS=Homo sapiens]	27	19	26	18	783	87.3	59.16	DDX21
P78371-1	T-complex protein 1 subunit beta [OS=Homo sapiens]	35	13	24	13	535	57.5	57.5	CCT2
P02533	Keratin, type I cytoskeletal 14 [OS=Homo sapiens]	29	13	26	5	472	51.5	56.63	KRT14
P08779	Keratin, type I cytoskeletal 16 [OS=Homo sapiens]	28	12	27	4	473	51.2	55.75	KRT16
Q08945	FACT complex subunit SSRP1 [OS=Homo sapiens]	17	9	18	9	709	81	52.54	SSRP1
P14625	Endoplasmin [OS=Homo sapiens]	19	13	18	13	803	92.4	50.89	HSP90B1
P36578	60S ribosomal protein L4 [OS=Homo sapiens]	45	17	22	17	427	47.7	50.84	RPL4
P31943	Heterogeneous nuclear ribonucleoprotein H [OS=Homo sapiens]	29	9	18	9	449	49.2	49.6	HNRNPH1
P27708	CAD protein [OS=Homo sapiens]	10	17	20	17	2225	242.8	47.71	CAD
P07814	Bifunctional glutamate/proline--tRNA ligase [OS=Homo sapiens]	16	16	20	16	1512	170.5	46.28	EPRS
Q92598	Heat shock protein 105 kDa [OS=Homo sapiens]	21	12	15	9	858	96.8	44.95	HSPH1
Q96S55-1	ATPase WRNIP1 [OS=Homo sapiens]	19	10	18	10	665	72.1	44.82	WRNIP1
P01857	Immunoglobulin heavy constant gamma 1 [OS=Homo sapiens]	12	3	25	3	330	36.1	44.24	IGHG1
Q08211	Atp-dependent rna helicase a [OS=Homo sapiens]	12	12	16	12	1270	140.9	42.63	DHX9
P14618	Pyruvate kinase PKM [OS=Homo sapiens]	36	14	22	14	531	57.9	41.64	PKM
Q12906-1	Interleukin enhancer-binding factor 3 [OS=Homo sapiens]	19	12	16	12	894	95.3	41.31	ILF3
P50990	T-complex protein 1 subunit theta [OS=Homo sapiens]	28	12	16	12	548	59.6	41.16	CCT8
Q14315	Filamin-C [OS=Homo sapiens]	7	14	15	13	2725	290.8	40.06	FLNC
Q99832	T-complex protein 1 subunit eta [OS=Homo sapiens]	26	10	16	10	543	59.3	39.73	CCT7
P11940-1	Polyadenylate-binding protein 1 [OS=Homo sapiens]	16	11	16	6	636	70.6	38.17	PABPC1
P34932	Heat shock 70 kDa protein 4 [OS=Homo sapiens]	21	13	14	11	840	94.3	37.44	HSPA4
P43243	Matrin-3 [OS=Homo sapiens]	13	7	11	7	847	94.6	37.27	MATR3
P61978	Heterogeneous nuclear ribonucleoprotein K [OS=Homo sapiens]	28	11	16	11	463	50.9	37.13	HNRNPK
Q9NZI8	Insulin-like growth factor 2 mRNA-binding protein 1 [OS=Homo sapiens]	20	8	12	7	577	63.4	36.99	IGF2BP1
P11388-1	DNA topoisomerase 2-alpha [OS=Homo sapiens]	9	13	14	9	1531	174.3	36.33	TOP2A
P08670	Vimentin [OS=Homo sapiens]	40	13	19	13	466	53.6	35.61	VIM
P62987	Ubiquitin-60S ribosomal protein L40 [OS=Homo sapiens]	48	8	25	8	128	14.7	34.9	UBA52
O75643-1	U5 small nuclear ribonucleoprotein 200 kDa helicase [OS=Homo sapiens]	6	9	11	9	2136	244.4	32.75	SNRNP200
P33993-1	DNA replication licensing factor MCM7 [OS=Homo sapiens]	15	8	12	8	719	81.3	32.47	MCM7
P52272	Heterogeneous nuclear ribonucleoprotein M [OS=Homo sapiens]	22	12	15	12	730	77.5	32.01	HNRNPM
P52292	Importin subunit alpha-1 [OS=Homo sapiens]	16	5	9	5	529	57.8	31.91	KPNA2
Q9NQS7	Inner centromere protein [OS=Homo sapiens]	14	9	16	9	918	105.4	31.24	INCENP
Q16778	Histone H2B type 2-E [OS=Homo sapiens]	40	5	13	2	126	13.9	30.49	HIST2H2BE
P29401	Transketolase [OS=Homo sapiens]	22	9	14	9	623	67.8	29.83	TKT
Q13310	Polyadenylate-binding protein 4 [OS=Homo sapiens]	13	8	10	3	644	70.7	29.34	PABPC4
Q9Y2X3	Nucleolar protein 58 [OS=Homo sapiens]	21	8	10	8	529	59.5	28.81	NOP58
Q7KZF4	staphylococcal nuclease domain-containing protein 1 [OS=Homo sapiens]	11	7	10	7	910	101.9	28.38	SND1
Q14152	Eukaryotic translation initiation factor 3 subunit A [OS=Homo sapiens]	11	13	15	13	1382	166.5	28.22	EIF3A
P53396-1	ATP-citrate synthase [OS=Homo sapiens]	11	8	10	8	1101	120.8	28.02	ACLY
P25705-1	ATP synthase subunit alpha, mitochondrial [OS=Homo sapiens]	19	10	12	10	553	59.7	27.52	ATP5A1
Q8IYB1	Protein MB21D2 [OS=Homo sapiens]	21	8	11	8	491	55.8	27.06	MB21D2
P40227-1	T-complex protein 1 subunit zeta [OS=Homo sapiens]	21	7	11	7	531	58	27.03	CCT6A
Q5QNW6-1	Histone H2B type 2-F [OS=Homo sapiens]	40	5	12	2	126	13.9	26.59	HIST2H2BF
O60506	Heterogeneous nuclear ribonucleoprotein Q [OS=Homo sapiens]	10	6	10	3	623	69.6	26.49	SYNCRIP
P48643	T-complex protein 1 subunit epsilon [OS=Homo sapiens]	20	10	12	9	541	59.6	26.34	CCT5
Q9Y5B9	FACT complex subunit SPT16 [OS=Homo sapiens]	10	10	12	10	1047	119.8	26.11	SUPT16H
Q92945	Far upstream element-binding protein 2 [OS=Homo sapiens]	15	8	10	8	711	73.1	26.07	KHSRP
P13010	X-ray repair cross-complementing protein 5 [OS=Homo sapiens]	13	7	10	7	732	82.7	25.65	XRCC5
Q14204	Cytoplasmic dynein 1 heavy chain 1 [OS=Homo sapiens]	3	9	11	9	4646	532.1	25.6	DYNC1H1
Q13263	Transcription intermediary factor 1-beta [OS=Homo sapiens]	17	6	7	6	835	88.5	24.98	TRIM28
P12268	inosine-5'-monophosphate dehydrogenase 2 [OS=Homo sapiens]	26	10	14	10	514	55.8	24.94	IMPDH2
P14866	Heterogeneous nuclear ribonucleoprotein L [OS=Homo sapiens]	19	5	6	5	589	64.1	24.91	HNRNPL
Q9Y265	RuvB-like 1 [OS=Homo sapiens]	16	5	8	5	456	50.2	24.2	RUVBL1
Q9UMS4	Pre-mRNA-processing factor 19 [OS=Homo sapiens]	16	4	7	4	504	55.1	24.14	PRPF19
P42704	Leucine-rich PPR motif-containing protein, mitochondrial [OS=Homo sapiens]	6	6	8	6	1394	157.8	24.04	LRPPRC
Q04637	eukaryotic translation initiation factor 4 gamma 1 [OS=Homo sapiens]	5	4	7	4	1599	175.4	22.95	EIF4G1
P11586	C-1-tetrahydrofolate synthase, cytoplasmic [OS=Homo sapiens]	13	9	12	9	935	101.5	22.92	MTHFD1
O43175	D-3-phosphoglycerate dehydrogenase [OS=Homo sapiens]	14	6	9	6	533	56.6	22.55	PHGDH
P12956	X-ray repair cross-complementing protein 6 [OS=Homo sapiens]	17	7	11	7	609	69.8	22.55	XRCC6
Q14974	Importin subunit beta-1 [OS=Homo sapiens]	10	7	10	7	876	97.1	21.74	KPNB1
P30101	Protein disulfide-isomerase A3 [OS=Homo sapiens]	19	8	9	8	505	56.7	21.64	PDIA3
P12270	Nucleoprotein TPR [OS=Homo sapiens]	4	6	7	6	2363	267.1	21.56	TPR
Q9Y2W1	Thyroid hormone receptor-associated protein 3 [OS=Homo sapiens]	11	7	9	7	955	108.6	21.43	THRAP3
P26599	Polypyrimidine tract-binding protein 1 [OS=Homo sapiens]	15	6	10	6	531	57.2	21.1	PTBP1
P46087	Probable 28S rRNA (cytosine(4447)-C(5))-methyltransferase [OS=Homo sapiens]	13	7	9	7	812	89.2	21.08	NOP2
B5ME19	eukaryotic translation initiation factor 3 subunit C-like protein [OS=Homo sapiens]	9	7	8	7	914	105.4	20.37	EIF3CL
P49756-1	RNA-binding protein 25 [OS=Homo sapiens]	14	9	11	9	843	100.1	20.31	RBM25
Q02790	Peptidyl-prolyl cis-trans isomerase FKBP4 [OS=Homo sapiens]	10	4	8	4	459	51.8	20.24	FKBP4
Q8IY81	pre-rRNA processing protein FTSJ3 [OS=Homo sapiens]	10	6	9	6	847	96.5	20.23	FTSJ3
O76021	Ribosomal L1 domain-containing protein 1 [OS=Homo sapiens]	31	11	13	11	490	54.9	20.17	RSL1D1
P51659-1	peroxisomal multifunctional enzyme type 2 [OS=Homo sapiens]	10	4	6	4	736	79.6	19.74	HSD17B4
O95757	Heat shock 70 kDa protein 4L [OS=Homo sapiens]	9	6	7	3	839	94.5	19.73	HSPA4L
Q7RTS7	Keratin, type II cytoskeletal 74 [OS=Homo sapiens]	5	4	8	1	529	57.8	19.6	KRT74
Q7L2E3-1	Putative ATP-dependent RNA helicase DHX30 [OS=Homo sapiens]	6	6	7	6	1194	133.9	19.08	DHX30
P16615	Sarcoplasmic/endoplasmic reticulum calcium ATPase 2 [OS=Homo sapiens]	3	2	5	2	1042	114.7	19.04	ATP2A2
Q9P258	Protein RCC2 [OS=Homo sapiens]	23	10	12	10	522	56	19.02	RCC2
P23246-1	splicing factor, proline- and glutamine-rich [OS=Homo sapiens]	11	6	8	6	707	76.1	18.74	SFPQ
Q9UHX1-1	poly(U)-binding-splicing factor PUF60 [OS=Homo sapiens]	16	4	7	4	559	59.8	18.72	PUF60
Q14137	Ribosome biogenesis protein BOP1 [OS=Homo sapiens]	8	3	6	3	746	83.6	18.56	BOP1
O00567	Nucleolar protein 56 [OS=Homo sapiens]	13	7	8	7	594	66	18.5	NOP56
P68104	Elongation factor 1-alpha 1 [OS=Homo sapiens]	22	6	10	6	462	50.1	18.39	EEF1A1
O43390-1	heterogeneous nuclear ribonucleoprotein r [OS=Homo sapiens]	9	5	7	2	633	70.9	18.31	HNRNPR
P22102-1	trifunctional purine biosynthetic protein adenosine-3 [OS=Homo sapiens]	6	3	7	3	1010	107.7	18.1	GART
Q6P2Q9	Pre-mRNA-processing-splicing factor 8 [OS=Homo sapiens]	5	9	10	9	2335	273.4	18.05	PRPF8
Q9Y262	eukaryotic translation initiation factor 3 subunit L [OS=Homo sapiens]	11	5	6	5	564	66.7	17.97	EIF3L
O15371	Eukaryotic translation initiation factor 3 subunit D [OS=Homo sapiens]	22	6	7	6	548	63.9	17.27	EIF3D
Q15393-1	Splicing factor 3B subunit 3 [OS=Homo sapiens]	6	6	7	6	1217	135.5	17.05	SF3B3
P41252	isoleucine--tRNA ligase, cytoplasmic [OS=Homo sapiens]	6	6	7	6	1262	144.4	16.94	IARS
Q99460	26S proteasome non-ATPase regulatory subunit 1 [OS=Homo sapiens]	5	3	5	3	953	105.8	16.92	PSMD1
Q15233	Non-POU domain-containing octamer-binding protein [OS=Homo sapiens]	13	4	5	4	471	54.2	16.39	NONO
P06748	Nucleophosmin [OS=Homo sapiens]	23	4	7	4	294	32.6	16.32	NPM1
P53621-1	coatomer subunit alpha [OS=Homo sapiens]	5	4	6	4	1224	138.3	15.94	COPA
P54136-1	arginine--tRNA ligase, cytoplasmic [OS=Homo sapiens]	13	6	6	6	660	75.3	15.79	RARS
O14965	Aurora kinase A [OS=Homo sapiens]	5	3	7	1	403	45.8	15.62	AURKA
Q5T9A4	ATPase family AAA domain-containing protein 3B [OS=Homo sapiens]	7	4	7	4	648	72.5	15.6	ATAD3B
P02545	Prelamin-A/C [OS=Homo sapiens]	14	7	7	7	664	74.1	15.56	LMNA
P05023	Sodium/potassium-transporting ATPase subunit alpha-1 [OS=Homo sapiens]	8	5	6	5	1023	112.8	15.25	ATP1A1
P78527	DNA-dependent protein kinase catalytic subunit [OS=Homo sapiens]	2	5	6	5	4128	468.8	15.15	PRKDC
P26639-1	Threonine--tRNA ligase, cytoplasmic [OS=Homo sapiens]	10	5	6	5	723	83.4	14.97	TARS
Q9H0A0	RNA cytidine acetyltransferase [OS=Homo sapiens]	7	5	6	5	1025	115.7	14.93	NAT10
Q9BVP2	Guanine nucleotide-binding protein-like 3 [OS=Homo sapiens]	11	4	6	4	549	62	14.74	GNL3
O00410	Importin-5 [OS=Homo sapiens]	5	4	5	4	1097	123.6	14.67	IPO5
Q9UJS0	Calcium-binding mitochondrial carrier protein Aralar2 [OS=Homo sapiens]	8	3	4	3	675	74.1	14.58	SLC25A13
O60841	Eukaryotic translation initiation factor 5B [OS=Homo sapiens]	7	4	4	4	1220	138.7	14.2	EIF5B
Q86VP6-1	cullin-associated nedd8-dissociated protein 1 [OS=Homo sapiens]	3	3	5	3	1230	136.3	14.14	CAND1
Q16531	DNA damage-binding protein 1 [OS=Homo sapiens]	6	3	4	3	1140	126.9	14.05	DDB1
P19013	Keratin, type II cytoskeletal 4 [OS=Homo sapiens]	5	3	7	1	534	57.3	14.03	KRT4
Q99459	Cell division cycle 5-like protein [OS=Homo sapiens]	12	6	6	6	802	92.2	13.48	CDC5L
P60709	Actin, cytoplasmic 1 [OS=Homo sapiens]	15	4	5	4	375	41.7	13.4	ACTB
O75367-1	Core histone macro-H2A.1 [OS=Homo sapiens]	16	4	4	4	372	39.6	13.29	H2AFY
O95831-1	Apoptosis-inducing factor 1, mitochondrial [OS=Homo sapiens]	12	5	6	5	613	66.9	13.12	AIFM1
P35606	Coatomer subunit beta' [OS=Homo sapiens]	6	4	5	4	906	102.4	13.03	COPB2
P49591	Serine--tRNA ligase, cytoplasmic [OS=Homo sapiens]	10	5	5	5	514	58.7	12.87	SARS
Q14697-1	Neutral alpha-glucosidase AB [OS=Homo sapiens]	8	5	6	5	944	106.8	12.77	GANAB
O95071	E3 ubiquitin-protein ligase UBR5 [OS=Homo sapiens]	2	3	4	3	2799	309.2	12.75	UBR5
P31939	bifunctional purine biosynthesis protein purH [OS=Homo sapiens]	11	5	6	5	592	64.6	12.69	ATIC
P13797	Plastin-3 [OS=Homo sapiens]	8	4	6	4	630	70.8	12.58	PLS3
Q02413	Desmoglein-1 [OS=Homo sapiens]	6	3	4	3	1049	113.7	12.51	DSG1
Q96PK6-1	RNA-binding protein 14 [OS=Homo sapiens]	11	5	5	5	669	69.4	12.49	RBM14; RBM14-RBM4
P41250	Glycine--tRNA ligase [OS=Homo sapiens]	7	3	4	3	739	83.1	12.3	GARS
O43143	Pre-mRNA-splicing factor ATP-dependent RNA helicase DHX15 [OS=Homo sapiens]	8	6	8	6	795	90.9	12.29	DHX15
Q15942	Zyxin [OS=Homo sapiens]	12	3	4	3	572	61.2	12.13	ZYX
Q8NE71-1	ATP-binding cassette sub-family F member 1 [OS=Homo sapiens]	8	5	5	5	845	95.9	12.12	ABCF1
P04843	Dolichyl-diphosphooligosaccharide--protein glycosyltransferase subunit 1 [OS=Homo sapiens]	9	4	4	4	607	68.5	12.11	RPN1
P46060	Ran GTPase-activating protein 1 [OS=Homo sapiens]	10	3	5	3	587	63.5	12.06	RANGAP1
O75369-1	Filamin-B [OS=Homo sapiens]	2	5	6	4	2602	278	12.02	FLNB
P55060-1	Exportin-2 [OS=Homo sapiens]	5	4	5	4	971	110.3	11.96	CSE1L
Q71UI9-1	Histone H2A.V [OS=Homo sapiens]	23	3	5	1	128	13.5	11.85	H2AFV
Q9Y6M1	Insulin-like growth factor 2 mRNA-binding protein 2 [OS=Homo sapiens]	5	2	4	1	599	66.1	11.65	IGF2BP2
O75400	pre-mRNA-processing factor 40 homolog A [OS=Homo sapiens]	7	5	6	5	957	108.7	11.56	PRPF40A
P14868	Aspartate--tRNA ligase, cytoplasmic [OS=Homo sapiens]	13	5	6	5	501	57.1	11.46	DARS
Q92616	eIF-2-alpha kinase activator GCN1 [OS=Homo sapiens]	3	4	6	4	2671	292.6	11.29	GCN1L1; GCN1
Q15424-1	Scaffold attachment factor B1 [OS=Homo sapiens]	7	3	4	3	915	102.6	11	SAFB
P06576	ATP synthase subunit beta, mitochondrial [OS=Homo sapiens]	7	2	3	2	529	56.5	10.48	ATP5B
Q07065	Cytoskeleton-associated protein 4 [OS=Homo sapiens]	10	3	3	3	602	66	10.25	CKAP4
Q9P2J5	Leucine--tRNA ligase, cytoplasmic [OS=Homo sapiens]	4	2	3	2	1176	134.4	10.19	LARS
P56192	Methionine--tRNA ligase, cytoplasmic [OS=Homo sapiens]	7	4	6	4	900	101.1	10.19	MARS
P27816-1	Microtubule-associated protein 4 [OS=Homo sapiens]	6	4	4	4	1152	120.9	10.18	MAP4
P33992	DNA replication licensing factor mcm5 [OS=Homo sapiens]	7	3	4	3	734	82.2	10.12	MCM5
O75533-1	splicing factor 3B subunit 1 [OS=Homo sapiens]	4	4	4	4	1304	145.7	10.12	SF3B1
Q02880	DNA topoisomerase 2-beta [OS=Homo sapiens]	5	7	7	3	1626	183.2	9.72	TOP2B
P11387	DNA topoisomerase 1 [OS=Homo sapiens]	4	3	4	3	765	90.7	9.7	TOP1
Q13247	Serine/arginine-rich splicing factor 6 [OS=Homo sapiens]	7	3	4	3	344	39.6	9.37	SRSF6
P40939	Trifunctional enzyme subunit alpha, mitochondrial [OS=Homo sapiens]	7	4	5	4	763	82.9	9.35	HADHA
P54886	delta-1-pyrroline-5-carboxylate synthase [OS=Homo sapiens]	7	3	3	3	795	87.2	9.1	ALDH18A1
O60832-1	H/ACA ribonucleoprotein complex subunit 4 [OS=Homo sapiens]	7	3	5	3	514	57.6	9.05	DKC1
P55786	puromycin-sensitive aminopeptidase [OS=Homo sapiens]	3	2	4	2	919	103.2	8.92	NPEPPS
O00541-1	Pescadillo homolog [OS=Homo sapiens]	14	5	5	5	588	68	8.83	PES1
Q15269	Periodic tryptophan protein 2 homolog [OS=Homo sapiens]	3	2	3	2	919	102.4	8.73	PWP2; LOC102724159
Q12788	Transducin beta-like protein 3 [OS=Homo sapiens]	4	2	3	2	808	89	8.61	TBL3
Q9GZR7	ATP-dependent RNA helicase DDX24 [OS=Homo sapiens]	4	1	2	1	859	96.3	8.51	DDX24
Q7Z2W4	zinc finger CCCH-type antiviral protein 1 [OS=Homo sapiens]	5	3	3	3	902	101.4	8.4	ZC3HAV1
Q8IZP2	Putative protein FAM10A4 [OS=Homo sapiens]	6	1	2	1	240	27.4	8.18	ST13P4
P17812	CTP synthase 1 [OS=Homo sapiens]	13	5	6	5	591	66.6	8.14	CTPS1
Q9BZE4	Nucleolar GTP-binding protein 1 [OS=Homo sapiens]	5	3	3	3	634	73.9	8.13	GTPBP4
Q969X6	U3 small nucleolar RNA-associated protein 4 homolog [OS=Homo sapiens]	3	1	2	1	686	76.8	8.1	CIRH1A; UTP4
Q8WUA2	Peptidyl-prolyl cis-trans isomerase-like 4 [OS=Homo sapiens]	9	3	3	3	492	57.2	8.06	PPIL4
P31040	Succinate dehydrogenase [ubiquinone] flavoprotein subunit, mitochondrial [OS=Homo sapiens]	7	4	4	4	664	72.6	8.03	SDHA
P15311	Ezrin [OS=Homo sapiens]	9	4	4	4	586	69.4	7.97	EZR
P27824	Calnexin [OS=Homo sapiens]	8	3	3	3	592	67.5	7.86	CANX
Q9Y5A9-1	YTH domain-containing family protein 2 [OS=Homo sapiens]	6	3	3	3	579	62.3	7.74	YTHDF2
Q7L014	probable ATP-dependent RNA helicase DDX46 [OS=Homo sapiens]	1	1	5	1	1031	117.3	7.71	DDX46
Q14566	DNA replication licensing factor MCM6 [OS=Homo sapiens]	8	4	4	4	821	92.8	7.57	MCM6
P15924-1	Desmoplakin [OS=Homo sapiens]	1	3	3	3	2871	331.6	7.48	DSP
Q6IN85	Serine/threonine-protein phosphatase 4 regulatory subunit 3A [OS=Homo sapiens]	1	1	4	1	833	95.3	7.47	SMEK1; PPP4R3A
P81605	Dermcidin [OS=Homo sapiens]	13	1	2	1	110	11.3	7.31	DCD
O14654	insulin receptor substrate 4 [OS=Homo sapiens]	3	3	3	3	1257	133.7	7.3	IRS4
Q15061	WD repeat-containing protein 43 [OS=Homo sapiens]	3	2	3	2	677	74.8	7.24	WDR43
O14744	Protein arginine N-methyltransferase 5 [OS=Homo sapiens]	8	4	4	4	637	72.6	7.17	PRMT5
P61626	lysozyme c [OS=Homo sapiens]	8	1	2	1	148	16.5	7.15	LYZ
P34897-1	Serine hydroxymethyltransferase, mitochondrial [OS=Homo sapiens]	5	2	3	2	504	56	7.03	SHMT2
P02788	Lactotransferrin [OS=Homo sapiens]	6	3	3	3	710	78.1	6.82	LTF
Q5D862	Filaggrin-2 [OS=Homo sapiens]	3	3	3	3	2391	247.9	6.81	FLG2
Q15046	Lysine--tRNA ligase [OS=Homo sapiens]	8	4	4	4	597	68	6.79	KARS
P33991	DNA replication licensing factor MCM4 [OS=Homo sapiens]	3	2	2	2	863	96.5	6.71	MCM4
Q15758-1	Neutral amino acid transporter B(0) [OS=Homo sapiens]	4	1	3	1	541	56.6	6.65	SLC1A5
Q08J23	tRNA (Cytosine(34)-C(5))-methyltransferase [OS=Homo sapiens]	3	2	3	2	767	86.4	6.59	NSUN2
Q9Y5J1	U3 small nucleolar RNA-associated protein 18 homolog [OS=Homo sapiens]	5	2	2	2	556	62	6.55	UTP18
P35637-1	RNA-binding protein FUS [OS=Homo sapiens]	6	2	2	2	526	53.4	6.46	FUS
O14617-1	AP-3 complex subunit delta-1 [OS=Homo sapiens]	3	2	3	2	1153	130.1	6.46	AP3D1
Q9UQE7	Structural maintenance of chromosomes protein 3 [OS=Homo sapiens]	2	2	2	2	1217	141.5	6.44	SMC3
P39023	60S ribosomal protein L3 [OS=Homo sapiens]	13	4	4	4	403	46.1	6.37	RPL3
Q9BQ39	ATP-dependent RNA helicase DDX50 [OS=Homo sapiens]	4	2	2	1	737	82.5	6.29	DDX50
Q9Y285	Phenylalanine--tRNA ligase alpha subunit [OS=Homo sapiens]	5	2	2	2	508	57.5	6.22	FARSA
P02786	Transferrin receptor protein 1 [OS=Homo sapiens]	4	2	2	2	760	84.8	6.17	TFRC
P49736	DNA replication licensing factor mcm2 [OS=Homo sapiens]	4	3	3	3	904	101.8	6.14	MCM2
P25205	DNA replication licensing factor mcm3 [OS=Homo sapiens]	6	3	3	3	808	90.9	6.11	MCM3
Q93008-1	Isoform 2 of Probable ubiquitin carboxyl-terminal hydrolase FAF-X [OS=Homo sapiens]	1	1	3	1	2554	290.3	5.99	USP9X
Q8N8S7	Protein enabled homolog [OS=Homo sapiens]	7	3	4	3	591	66.5	5.99	ENAH
Q13573	SNW domain-containing protein 1 [OS=Homo sapiens]	9	3	3	3	536	61.5	5.93	SNW1
P51114-1	Fragile X mental retardation syndrome-related protein 1 [OS=Homo sapiens]	4	2	2	2	621	69.7	5.9	FXR1
P42167	Lamina-associated polypeptide 2, isoforms beta/gamma [OS=Homo sapiens]	9	2	2	2	454	50.6	5.87	TMPO
P04406-1	glyceraldehyde-3-phosphate dehydrogenase [OS=Homo sapiens]	9	2	2	2	335	36	5.84	GAPDH
Q9H8H0	nucleolar protein 11 [OS=Homo sapiens]	2	1	2	1	719	81.1	5.76	NOL11
Q8NI36	WD repeat-containing protein 36 [OS=Homo sapiens]	4	3	5	3	951	105.3	5.65	WDR36
O43242	26S proteasome non-ATPase regulatory subunit 3 [OS=Homo sapiens]	5	2	2	2	534	60.9	5.57	PSMD3
O75534	cold shock domain-containing protein E1 [OS=Homo sapiens]	6	4	4	4	798	88.8	5.47	CSDE1
Q8TDD1	ATP-dependent RNA helicase DDX54 [OS=Homo sapiens]	2	2	2	2	881	98.5	5.46	DDX54
P20700	Lamin-B1 [OS=Homo sapiens]	4	2	2	2	586	66.4	5.45	LMNB1
Q9H583	HEAT repeat-containing protein 1 [OS=Homo sapiens]	1	1	2	1	2144	242.2	5.43	HEATR1
O43719	HIV Tat-specific factor 1 [OS=Homo sapiens]	2	1	2	1	755	85.8	5.33	HTATSF1
Q93009	Ubiquitin carboxyl-terminal hydrolase 7 [OS=Homo sapiens]	1	1	2	1	1102	128.2	5.32	USP7
P35579-1	Myosin-9 [OS=Homo sapiens]	2	2	2	2	1960	226.4	5.18	MYH9
O95573	long-chain-fatty-acid--CoA ligase 3 [OS=Homo sapiens]	5	2	2	2	720	80.4	5.12	ACSL3
O43670-1	BUB3-interacting and GLEBS motif-containing protein ZNF207 [OS=Homo sapiens]	3	1	2	1	478	50.7	5.06	ZNF207
Q15084-1	Protein disulfide-isomerase A6 [OS=Homo sapiens]	3	1	2	1	440	48.1	5.01	PDIA6
P60842	Eukaryotic initiation factor 4A-I [OS=Homo sapiens]	6	2	2	2	406	46.1	5	EIF4A1
Q9NQ55-1	suppressor of SWI4 1 homolog [OS=Homo sapiens]	6	2	2	2	473	53.2	4.98	PPAN; PPAN-P2RY11
Q13895	Bystin [OS=Homo sapiens]	7	2	2	2	437	49.6	4.96	BYSL
P06744	glucose-6-phosphate isomerase [OS=Homo sapiens]	7	3	3	3	558	63.1	4.93	GPI
Q9Y4L1	Hypoxia up-regulated protein 1 [OS=Homo sapiens]	2	2	3	2	999	111.3	4.92	HYOU1
Q9UPT8	Zinc finger CCCH domain-containing protein 4 [OS=Homo sapiens]	1	1	2	1	1303	140.2	4.9	ZC3H4
Q9NW13-1	RNA-binding protein 28 [OS=Homo sapiens]	3	2	2	2	759	85.7	4.9	RBM28
Q96AE4	Far upstream element-binding protein 1 [OS=Homo sapiens]	4	2	2	2	644	67.5	4.89	FUBP1
Q13200	26S proteasome non-ATPase regulatory subunit 2 [OS=Homo sapiens]	4	2	2	2	908	100.1	4.88	PSMD2
O14776-1	Transcription elongation regulator 1 [OS=Homo sapiens]	2	2	2	2	1098	123.8	4.87	TCERG1
P47897	glutamine--tRNA ligase [OS=Homo sapiens]	5	3	4	3	775	87.7	4.86	QARS
Q15459	splicing factor 3A subunit 1 [OS=Homo sapiens]	7	3	3	3	793	88.8	4.81	SF3A1
Q9BUJ2-1	Heterogeneous nuclear ribonucleoprotein U-like protein 1 [OS=Homo sapiens]	6	3	3	3	856	95.7	4.77	HNRNPUL1
Q86W56	Poly(ADP-ribose) glycohydrolase [OS=Homo sapiens]	3	1	1	1	976	111	4.75	PARG; BPHL
Q9Y3I0	tRNA-splicing ligase RtcB homolog [OS=Homo sapiens]	7	3	4	3	505	55.2	4.75	C22orf28; RTCB
P05141	ADP/ATP translocase 2 [OS=Homo sapiens]	7	2	2	2	298	32.8	4.69	SLC25A5
Q16630	Cleavage and polyadenylation specificity factor subunit 6 [OS=Homo sapiens]	3	1	1	1	551	59.2	4.66	CPSF6
Q9NYF8-1	Bcl-2-associated transcription factor 1 [OS=Homo sapiens]	6	5	5	5	920	106.1	4.65	BCLAF1
Q12931	heat shock protein 75 kDa, mitochondrial [OS=Homo sapiens]	3	2	2	2	704	80.1	4.6	TRAP1
P08195	4F2 cell-surface antigen heavy chain [OS=Homo sapiens]	4	2	2	2	630	68	4.53	SLC3A2
Q9NTJ3-1	Structural maintenance of chromosomes protein 4 [OS=Homo sapiens]	2	2	2	2	1288	147.1	4.51	SMC4
Q9BQG0	Myb-binding protein 1A [OS=Homo sapiens]	3	4	5	4	1328	148.8	4.5	MYBBP1A
Q7Z6Z7	E3 ubiquitin-protein ligase HUWE1 [OS=Homo sapiens]	1	1	2	1	4374	481.6	4.48	HUWE1
O95347-1	structural maintenance of chromosomes protein 2 [OS=Homo sapiens]	3	2	2	2	1197	135.6	4.36	SMC2
Q8N1F7-1	Nuclear pore complex protein Nup93 [OS=Homo sapiens]	2	2	2	2	819	93.4	4.31	NUP93
O75607	Nucleoplasmin-3 [OS=Homo sapiens]	10	1	1	1	178	19.3	4.28	NPM3
Q09028	Histone-binding protein RBBP4 [OS=Homo sapiens]	4	1	1	1	425	47.6	4.21	RBBP4
Q14008	Cytoskeleton-associated protein 5 [OS=Homo sapiens]	1	2	2	2	2032	225.4	4.11	CKAP5
Q02809	Procollagen-lysine,2-oxoglutarate 5-dioxygenase 1 [OS=Homo sapiens]	2	1	1	1	727	83.5	4.09	PLOD1
Q6UVJ0	Spindle assembly abnormal protein 6 homolog [OS=Homo sapiens]	4	1	1	1	657	74.4	4.06	SASS6
Q9UNX4	WD repeat-containing protein 3 [OS=Homo sapiens]	3	1	1	1	943	106	4.04	WDR3
Q15029	116 kDa U5 small nuclear ribonucleoprotein component [OS=Homo sapiens]	2	2	2	1	972	109.4	4.01	EFTUD2
P55884	Eukaryotic translation initiation factor 3 subunit B [OS=Homo sapiens]	6	5	5	5	814	92.4	3.98	EIF3B
Q9Y3T9	Nucleolar complex protein 2 homolog [OS=Homo sapiens]	1	1	1	1	749	84.9	3.86	NOC2L
Q8WTT2	Nucleolar complex protein 3 homolog [OS=Homo sapiens]	2	1	1	1	800	92.5	3.78	NOC3L
Q02878	60S ribosomal protein L6 [OS=Homo sapiens]	11	3	3	3	288	32.7	3.76	RPL6
Q6UWP8-1	Suprabasin [OS=Homo sapiens]	6	1	1	1	590	60.5	3.73	SBSN
Q92922	SWI/SNF complex subunit SMARCC1 [OS=Homo sapiens]	3	1	1	1	1105	122.8	3.65	SMARCC1
Q9NY93	Probable ATP-dependent RNA helicase DDX56 [OS=Homo sapiens]	3	1	1	1	547	61.6	3.62	DDX56
Q16513	Serine/threonine-protein kinase N2 [OS=Homo sapiens]	3	1	1	1	984	112	3.59	PKN2
P49419-2	Isoform 2 of Alpha-aminoadipic semialdehyde dehydrogenase [OS=Homo sapiens]	3	1	1	1	511	55.3	3.59	ALDH7A1
P49750-1	YLP motif-containing protein 1 [OS=Homo sapiens]	1	1	7	1	1951	219.8	3.56	YLPM1
Q07666	KH domain-containing, RNA-binding, signal transduction-associated protein 1 [OS=Homo sapiens]	4	2	3	2	443	48.2	3.51	KHDRBS1
P27797	Calreticulin [OS=Homo sapiens]	8	2	2	2	417	48.1	3.47	CALR
P42696	RNA-binding protein 34 [OS=Homo sapiens]	5	1	1	1	430	48.5	3.43	RBM34
P46459	Vesicle-fusing ATPase [OS=Homo sapiens]	2	1	1	1	744	82.5	3.42	NSF
O00139-2	Isoform 2 of Kinesin-like protein KIF2A [OS=Homo sapiens]	3	1	1	1	660	75	3.42	KIF2A
Q8N1G4	Leucine-rich repeat-containing protein 47 [OS=Homo sapiens]	7	2	2	2	583	63.4	3.41	LRRC47
P35580	Myosin-10 [OS=Homo sapiens]	1	1	1	1	1976	228.9	3.39	MYH10
Q9H6R4-1	Nucleolar protein 6 [OS=Homo sapiens]	3	2	2	2	1146	127.5	3.39	NOL6
P05109	Protein S100-A8 [OS=Homo sapiens]	12	1	1	1	93	10.8	3.29	S100A8
Q14157-1	Isoform 2 of Ubiquitin-associated protein 2-like [OS=Homo sapiens]	2	1	1	1	983	103.9	3.27	UBAP2L
Q5M9Q1	NKAP-like protein [OS=Homo sapiens]	2	1	1	1	402	46.3	3.23	NKAPL
Q6Y7W6-1	GRB10-interacting GYF protein 2 [OS=Homo sapiens]	1	1	1	1	1299	150	3.22	GIGYF2
Q00341-1	Vigilin [OS=Homo sapiens]	1	1	1	1	1268	141.4	3.21	HDLBP
P33176	Kinesin-1 heavy chain [OS=Homo sapiens]	2	1	1	1	963	109.6	3.19	KIF5B
Q92621	Nuclear pore complex protein Nup205 [OS=Homo sapiens]	1	1	1	1	2012	227.8	3.18	NUP205
Q96QK1	Vacuolar protein sorting-associated protein 35 [OS=Homo sapiens]	2	1	1	1	796	91.6	3.18	VPS35
O60231	Putative pre-mRNA-splicing factor ATP-dependent RNA helicase DHX16 [OS=Homo sapiens]	1	1	1	1	1041	119.2	3.17	DHX16
Q13085-1	Acetyl-CoA carboxylase 1 [OS=Homo sapiens]	1	1	1	1	2346	265.4	3.16	ACACA
Q5SSJ5-1	Heterochromatin protein 1-binding protein 3 [OS=Homo sapiens]	4	1	1	1	553	61.2	3.15	HP1BP3
P28288	ATP-binding cassette sub-family D member 3 [OS=Homo sapiens]	2	1	1	1	659	75.4	3.15	ABCD3
P31948	stress-induced-phosphoprotein 1 [OS=Homo sapiens]	3	1	1	1	543	62.6	3.12	STIP1
Q14684	Ribosomal RNA processing protein 1 homolog B [OS=Homo sapiens]	4	2	2	2	758	84.4	3.1	RRP1B
Q8WWM7-1	ataxin-2-like protein [OS=Homo sapiens]	2	1	1	1	1075	113.3	3.07	ATXN2L
P62241	40S ribosomal protein S8 [OS=Homo sapiens]	6	1	1	1	208	24.2	3.05	RPS8
P49023	Paxillin [OS=Homo sapiens]	3	1	1	1	591	64.5	3.04	PXN
Q8IX18	probable ATP-dependent RNA helicase DHX40 [OS=Homo sapiens]	2	1	1	1	779	88.5	3.03	DHX40
Q9UMR2-1	ATP-dependent RNA helicase DDX19B [OS=Homo sapiens]	5	1	1	1	479	53.9	3.02	DDX19B
Q9BXP5	serrate RNA effector molecule homolog [OS=Homo sapiens]	1	1	1	1	876	100.6	2.99	SRRT
P48634-1	Protein PRRC2A [OS=Homo sapiens]	1	1	1	1	2157	228.7	2.99	PRRC2A
P22735	Protein-glutamine gamma-glutamyltransferase K [OS=Homo sapiens]	2	1	1	1	817	89.7	2.97	TGM1
P10155-1	60 kDa SS-A/Ro ribonucleoprotein [OS=Homo sapiens]	2	1	1	1	538	60.6	2.97	TROVE2
P57721-1	Poly(rC)-binding protein 3 [OS=Homo sapiens]	3	1	1	1	371	39.4	2.94	PCBP3
P26196	Probable ATP-dependent RNA helicase DDX6 [OS=Homo sapiens]	4	1	1	1	483	54.4	2.93	DDX6
Q92990	Glomulin [OS=Homo sapiens]	2	1	1	1	594	68.2	2.93	GLMN
Q8WU90	Zinc finger CCCH domain-containing protein 15 [OS=Homo sapiens]	3	1	1	1	426	48.6	2.92	ZC3H15
O95394	phosphoacetylglucosamine mutase [OS=Homo sapiens]	2	1	1	1	542	59.8	2.91	PGM3
Q9NVP1	ATP-dependent RNA helicase DDX18 [OS=Homo sapiens]	3	2	2	2	670	75.4	2.91	DDX18
Q9UIG0	Tyrosine-protein kinase BAZ1B [OS=Homo sapiens]	1	1	1	1	1483	170.8	2.9	BAZ1B
Q9UII4	E3 ISG15--protein ligase HERC5 [OS=Homo sapiens]	2	1	1	1	1024	116.8	2.9	HERC5
P08243-1	Asparagine synthetase [glutamine-hydrolyzing] [OS=Homo sapiens]	4	2	2	2	561	64.3	2.9	ASNS
O60264	SWI/SNF-related matrix-associated actin-dependent regulator of chromatin subfamily A member 5 [OS=Homo sapiens]	1	1	1	1	1052	121.8	2.89	SMARCA5
P62913	60S ribosomal protein L11 [OS=Homo sapiens]	8	1	1	1	178	20.2	2.88	RPL11
P49588	Alanine--tRNA ligase, cytoplasmic [OS=Homo sapiens]	1	1	1	1	968	106.7	2.87	AARS
P26368	Splicing factor U2AF 65 kDa subunit [OS=Homo sapiens]	5	1	1	1	475	53.5	2.86	U2AF2
Q14683	structural maintenance of chromosomes protein 1a [OS=Homo sapiens]	1	2	2	2	1233	143.1	2.83	SMC1A
Q8NC51-1	Plasminogen activator inhibitor 1 RNA-binding protein [OS=Homo sapiens]	5	1	1	1	408	44.9	2.83	SERBP1
Q6UB35-1	Monofunctional C1-tetrahydrofolate synthase, mitochondrial [OS=Homo sapiens]	3	2	3	2	978	105.7	2.82	MTHFD1L
Q9C0C9	(E3-independent) E2 ubiquitin-conjugating enzyme [OS=Homo sapiens]	1	1	1	1	1292	141.2	2.81	UBE2O
Q2NL82	Pre-rRNA-processing protein TSR1 homolog [OS=Homo sapiens]	1	1	1	1	804	91.8	2.79	TSR1
Q14690	Protein RRP5 homolog [OS=Homo sapiens]	1	1	1	1	1871	208.6	2.79	PDCD11
P09622	Dihydrolipoyl dehydrogenase, mitochondrial [OS=Homo sapiens]	3	1	1	1	509	54.1	2.76	DLD
Q8TED0	U3 small nucleolar RNA-associated protein 15 homolog [OS=Homo sapiens]	3	1	1	1	518	58.4	2.74	UTP15
O95793	double-stranded RNA-binding protein Staufen homolog 1 [OS=Homo sapiens]	2	1	1	1	577	63.1	2.67	STAU1
P23396-1	40S ribosomal protein S3 [OS=Homo sapiens]	5	1	1	1	243	26.7	2.66	RPS3
Q9Y490	Talin-1 [OS=Homo sapiens]	1	1	1	1	2541	269.6	2.66	TLN1
O75694	nuclear pore complex protein nup155 [OS=Homo sapiens]	1	1	1	1	1391	155.1	2.63	NUP155
P51610-1	Host cell factor 1 [OS=Homo sapiens]	2	2	3	2	2035	208.6	2.62	HCFC1
P46782	40S ribosomal protein S5 [OS=Homo sapiens]	7	1	1	1	204	22.9	2.62	RPS5
Q9NZT1	Calmodulin-like protein 5 [OS=Homo sapiens]	10	1	1	1	146	15.9	2.6	CALML5
Q5C9Z4	nucleolar MIF4G domain-containing protein 1 [OS=Homo sapiens]	2	1	1	1	860	96.2	2.56	NOM1
Q06265-1	Exosome complex component RRP45 [OS=Homo sapiens]	2	1	1	1	439	48.9	2.54	EXOSC9
P18124	60S ribosomal protein L7 [OS=Homo sapiens]	4	1	1	1	248	29.2	2.53	RPL7
P35520-1	Cystathionine beta-synthase [OS=Homo sapiens]	2	1	1	1	551	60.5	2.5	CBS; LOC102724560; CBSL
Q13547	histone deacetylase 1 [OS=Homo sapiens]	5	2	2	2	482	55.1	2.49	HDAC1
Q92973-1	transportin-1 [OS=Homo sapiens]	1	1	1	1	898	102.3	2.48	TNPO1
P14923	Junction plakoglobin [OS=Homo sapiens]	4	2	2	2	745	81.7	2.44	JUP
Q5QJE6	Deoxynucleotidyltransferase terminal-interacting protein 2 [OS=Homo sapiens]	2	1	1	1	756	84.4	2.42	DNTTIP2
Q9BSJ8	Extended synaptotagmin-1 [OS=Homo sapiens]	1	1	1	1	1104	122.8	2.4	ESYT1
P36871-1	Phosphoglucomutase-1 [OS=Homo sapiens]	3	1	1	1	562	61.4	2.37	PGM1
Q9UBC2-1	Epidermal growth factor receptor substrate 15-like 1 [OS=Homo sapiens]	3	1	1	1	864	94.2	2.37	EPS15L1
Q6P1J9	Parafibromin [OS=Homo sapiens]	2	1	1	1	531	60.5	2.36	CDC73
Q5T3I0	G patch domain-containing protein 4 [OS=Homo sapiens]	2	1	1	1	446	50.4	2.34	GPATCH4
Q14444-1	Caprin-1 [OS=Homo sapiens]	3	1	1	1	709	78.3	2.34	CAPRIN1
Q00325-1	Phosphate carrier protein, mitochondrial [OS=Homo sapiens]	3	1	1	1	362	40.1	2.33	SLC25A3
O60563	Cyclin-T1 [OS=Homo sapiens]	4	1	2	1	726	80.6	2.33	CCNT1
Q01780	exosome component 10 [OS=Homo sapiens]	1	1	1	1	885	100.8	2.32	EXOSC10
O14607-1	Histone demethylase UTY [OS=Homo sapiens]	1	1	1	1	1347	149.5	2.32	UTY
P13667	Protein disulfide-isomerase A4 [OS=Homo sapiens]	2	1	1	1	645	72.9	2.31	PDIA4
Q8TEX9-1	Importin-4 [OS=Homo sapiens]	3	2	2	2	1081	118.6	2.3	IPO4
Q96JB2-1	Conserved oligomeric Golgi complex subunit 3 [OS=Homo sapiens]	2	1	1	1	828	94	2.3	COG3
P48444	Coatomer subunit delta [OS=Homo sapiens]	2	1	1	1	511	57.2	2.29	ARCN1
Q9H2U1	ATP-dependent RNA helicase DHX36 [OS=Homo sapiens]	1	1	1	1	1008	114.7	2.28	DHX36
Q15751	Probable E3 ubiquitin-protein ligase HERC1 [OS=Homo sapiens]	0	1	1	1	4861	531.9	2.27	HERC1
O15226	NF-kappa-B-repressing factor [OS=Homo sapiens]	2	1	1	1	690	77.6	2.27	NKRF
Q14978-1	nucleolar and coiled-body phosphoprotein 1 [OS=Homo sapiens]	2	1	1	1	699	73.6	2.24	NOLC1
P42345	Serine/threonine-protein kinase mTOR [OS=Homo sapiens]	1	1	1	1	2549	288.7	2.23	MTOR
P30419	glycylpeptide N-tetradecanoyltransferase 1 [OS=Homo sapiens]	3	1	1	1	496	56.8	2.22	NMT1
Q8N8A6	ATP-dependent RNA helicase DDX51 [OS=Homo sapiens]	3	1	1	1	666	72.4	2.22	DDX51
P62917	60S ribosomal protein L8 [OS=Homo sapiens]	4	1	1	1	257	28	2.22	RPL8
Q9Y678	Coatomer subunit gamma-1 [OS=Homo sapiens]	2	1	1	1	874	97.7	2.22	COPG1
Q9P225	Dynein heavy chain 2, axonemal [OS=Homo sapiens]	0	1	1	1	4427	507.4	2.2	DNAH2
P28838	cytosol aminopeptidase [OS=Homo sapiens]	2	1	1	1	519	56.1	2.2	LAP3
Q06203	amidophosphoribosyltransferase [OS=Homo sapiens]	2	1	1	1	517	57.4	2.14	PPAT
P49593	Protein phosphatase 1F [OS=Homo sapiens]	4	1	1	1	454	49.8	2.13	PPM1F
Q6ZTI6-1	Refilin-A [OS=Homo sapiens]	6	1	1	1	216	23.6	2.13	FAM101A; RFLNA; ZNF664-FAM101A; ZNF664-RFLNA
P11413-1	Glucose-6-phosphate 1-dehydrogenase [OS=Homo sapiens]	2	1	1	1	515	59.2	2.13	G6PD
P26640	Valine--tRNA ligase [OS=Homo sapiens]	2	2	2	2	1264	140.4	2.13	VARS; VARS2
Q14498-1	RNA-binding protein 39 [OS=Homo sapiens]	7	2	2	2	530	59.3	2.12	RBM39
P84103	Serine/arginine-rich splicing factor 3 [OS=Homo sapiens]	18	2	2	2	164	19.3	2.09	SRSF3
O14980	Exportin-1 [OS=Homo sapiens]	1	1	1	1	1071	123.3	2.09	XPO1
Q9BSC4-1	Nucleolar protein 10 [OS=Homo sapiens]	2	1	1	1	688	80.3	2.07	NOL10
P62263	40S ribosomal protein S14 [OS=Homo sapiens]	7	1	1	1	151	16.3	2.06	RPS14
P04844-1	Dolichyl-diphosphooligosaccharide--protein glycosyltransferase subunit 2 [OS=Homo sapiens]	4	1	1	1	631	69.2	2.05	RPN2
P23588	eukaryotic translation initiation factor 4B [OS=Homo sapiens]	3	1	1	1	611	69.1	2.05	EIF4B
P07237	Protein disulfide-isomerase [OS=Homo sapiens]	2	1	1	1	508	57.1	2.01	P4HB
O00505	Importin subunit alpha-4 [OS=Homo sapiens]	2	1	1	1	521	57.8	2	KPNA3
Q8NI27-1	THO complex subunit 2 [OS=Homo sapiens]	1	1	1	1	1593	182.7	2	THOC2
P27694	Replication protein A 70 kDa DNA-binding subunit [OS=Homo sapiens]	2	1	1	1	616	68.1	1.99	RPA1
P62424	60S ribosomal protein L7a [OS=Homo sapiens]	4	1	1	1	266	30	1.98	RPL7A
Q8N587	Zinc finger protein 561 [OS=Homo sapiens]	2	1	1	1	486	55.2	1.97	ZNF561
Q9H307	Pinin [OS=Homo sapiens]	3	2	3	2	717	81.6	1.87	PNN
P42285	Superkiller viralicidic activity 2-like 2 [OS=Homo sapiens]	1	1	2	1	1042	117.7	1.86	SKIV2L2
Q9NNW5	WD repeat-containing protein 6 [OS=Homo sapiens]	1	1	1	1	1121	121.6	1.85	WDR6
Q6PI48	Aspartate--tRNA ligase, mitochondrial [OS=Homo sapiens]	1	1	1	1	645	73.5	1.82	DARS2
P43246-1	DNA mismatch repair protein MSH2 [OS=Homo sapiens]	1	1	1	1	934	104.7	1.82	MSH2
Q9BY44-1	Eukaryotic translation initiation factor 2A [OS=Homo sapiens]	2	1	1	1	585	64.9	1.75	EIF2A
P20042	Eukaryotic translation initiation factor 2 subunit 2 [OS=Homo sapiens]	2	1	1	1	333	38.4	1.73	EIF2S2
Q9UKV3-1	Apoptotic chromatin condensation inducer in the nucleus [OS=Homo sapiens]	1	1	1	1	1341	151.8	1.72	ACIN1
Q13435	Splicing factor 3b subunit 2 [OS=Homo sapiens]	3	2	2	2	895	100.2	1.68	SF3B2
P17858-1	ATP-dependent 6-phosphofructokinase, liver type [OS=Homo sapiens]	1	1	1	1	780	85	1.65	PFKL
P49916-1	DNA ligase 3 [OS=Homo sapiens]	2	1	1	1	1009	112.8	0	LIG3
Q5JTH9-1	RRP12-like protein [OS=Homo sapiens]	2	2	3	2	1297	143.6	0	RRP12
P53618	Coatomer subunit beta [OS=Homo sapiens]	2	1	1	1	953	107.1	0	COPB1
P04114	apolipoprotein B-100 [OS=Homo sapiens]	1	1	1	1	4563	515.3	0	APOB
Q96T37-1	Putative RNA-binding protein 15 [OS=Homo sapiens]	2	1	1	1	977	107.1	0	RBM15
P30153	serine/threonine-protein phosphatase 2A 65 kDa regulatory subunit A alpha isoform [OS=Homo sapiens]	3	1	1	1	589	65.3	0	PPP2R1A
O60678	protein arginine N-methyltransferase 3 [OS=Homo sapiens]	3	1	1	1	531	59.8	0	PRMT3
Q9H2G2-1	STE20-like serine/threonine-protein kinase [OS=Homo sapiens]	1	1	1	1	1235	142.6	0	SLK
P55036-1	26S proteasome non-ATPase regulatory subunit 4 [OS=Homo sapiens]	5	1	1	1	377	40.7	0	PSMD4
O43491-1	band 4.1-like protein 2 [OS=Homo sapiens]	2	1	1	1	1005	112.5	0	EPB41L2
Q14739	Lamin-B receptor [OS=Homo sapiens]	2	1	1	1	615	70.7	0	LBR
Q02040-1	A-kinase anchor protein 17A [OS=Homo sapiens]	1	1	1	1	695	80.7	0	AKAP17A
Q9GZQ8	Microtubule-associated proteins 1A/1B light chain 3B [OS=Homo sapiens]	11	1	1	1	125	14.7	0	MAP1LC3B
P22087	rRNA 2'-O-methyltransferase fibrillarin [OS=Homo sapiens]	4	1	1	1	321	33.8	0	FBL
Q92499	ATP-dependent RNA helicase DDX1 [OS=Homo sapiens]	3	2	2	2	740	82.4	0	DDX1
P54725-1	UV excision repair protein RAD23 homolog A [OS=Homo sapiens]	2	1	1	1	363	39.6	0	RAD23A
Q13283	Ras GTPase-activating protein-binding protein 1 [OS=Homo sapiens]	3	1	1	1	466	52.1	0	G3BP1
P04040	catalase [OS=Homo sapiens]	2	1	1	1	527	59.7	0	CAT
Q9H251	Cadherin-23 [OS=Homo sapiens]	0	1	1	1	3354	369.3	0	CDH23
Q9NSE4	Isoleucine--tRNA ligase, mitochondrial [OS=Homo sapiens]	2	1	1	1	1012	113.7	0	IARS2
P53985	Monocarboxylate transporter 1 [OS=Homo sapiens]	4	1	1	1	500	53.9	0	SLC16A1
Q9Y520	Protein Prrc2c [OS=Homo sapiens]	0	1	1	1	2896	316.7	0	PRRC2C
P0CW23	A-kinase anchor protein inhibitor 1 [OS=Homo sapiens]	17	1	1	1	69	7.8	0	C18orf42; AKAIN1
Q02952-1	A-kinase anchor protein 12 [OS=Homo sapiens]	1	1	1	1	1782	191.4	0	AKAP12
Q9H0D6-1	5'-3' exoribonuclease 2 [OS=Homo sapiens]	2	1	1	1	950	108.5	0	XRN2
P07910-1	Heterogeneous nuclear ribonucleoproteins C1/C2 [OS=Homo sapiens]	3	1	1	1	306	33.7	0	HNRNPC
Q6ZT89-3	Isoform 3 of Solute carrier family 25 member 48 [OS=Homo sapiens]	10	1	1	1	157	16.9	0	SLC25A48
Q01844	RNA-binding protein EWS [OS=Homo sapiens]	2	1	1	1	656	68.4	0	EWSR1
Q9BZJ0	Crooked neck-like protein 1 [OS=Homo sapiens]	2	1	1	1	848	100.4	0	CRNKL1
Q6ZNL6-1	FYVE, RhoGEF and PH domain-containing protein 5 [OS=Homo sapiens]	0	1	1	1	1462	159.8	0	FGD5
