# Supplementary material for: PP2A inhibition causes synthetic lethality in BRCA2-mutated prostate cancer models via spindle assembly checkpoint reactivation
Source: J Clin Invest. 2024 Jan 2;134(1):e172137. doi: 10.1172/JCI172137 (PMC10760972; doi:10.1172/JCI172137)
Supplement: Supporting data values [file jci-134-172137-s161.xlsx]

## Sheet: Figure 1B
Figure 1B: Embryonic viability of eggs number in C. elegans model with specified drugs
C. elegans strain	Control						IR (50 Gy)						HU (25 mM)
N2	96.6102	98.4127	95.7447	96.6667	98.3051	96.3636	87.9518	94	85.2273	93.75	death	death	67.2727	64	63.3333	63.6364	death	death
1C5	96.6102	100	97.8723	97.6744	94.2857	97.619	92.0635	95.8333	95.7746	97.7273	death	death	79.3103	84.2105	81.5789	81.25	92	death
22B11	100	100	100	91.3043	95.6522	death	83.871	89.4737	95.122	82.8571	92.6829	93.3333	100	93.3333	90.9091	92.5926	94.2857	88.8889
29A18	100	92.3077	95.4545	95.8333	97.0588	death	96.1538	97.2222	95.4545	94.7368	death	death	88.5714	80.6452	95.5556	87.8788	death	death
33B2	70.9677	75	86.6667	63.8889	75	82.7586	33.3333	45.4545	17.6471	10	6.25	death	96	90	96.4286	93.9394	death	death
95C19	66.6667	51.0204	84.6154	72.9167	death	death	40	33.3333	42.8571	30	death	death	23.5294	23.0769	21.4286	14.8148	34.7826	11.7647
106B18	52.1739	73.6842	64	87.1795	80.8511	80	20	27.5862	22.2222	30	20	death	100	85.7143	91.3043	84.6154	death	death
brc-1 (IR sensitive)	98.1818	100	96.6667	96.9697	98.1818	97.619	56.5217	63.6364	59.6491	53.8462	death	death
ztf-8 (HU sensitive)	95.2381	93.0233	98.0392	96.1538	98.1818	death							20	19.0476	17.6471	21.875	death	death

## Sheet: Figure 1C
Figure 1C: Hatching rate of eggs number in C. elegans model with specified siRNA
C. elegans strain	Control			ubxn-2			mak-2
N2	99.5122	98.6239	98.4848	57.0248	55	51.0638	86.3636	79.3814	80
brc-2	0	0	0	16.6667	13.3333	15.3846	0	0	0

## Sheet: Figure 1D
Figure 1D: Brood size of eggs number in C. elegans model
C. elegans strain	1#	2#	3#	4#	5#
brc-2；ubxn-2	136	125	118	122	127
brc-2	2	1	2	3	4
Figure 1D: Hatching rate of eggs number in C. elegans model
C. elegans strain	1#	2#	3#	4#	5#
brc-2；ubxn-2	70.5882	68	68.6441	68.0328	69.2913
brc-2	0	0	0	0	0

## Sheet: Figure 1E
Figure 1E: Clonogetic survival in cell number of replicates (relative to siControl)
Cell line	siControl			siBRCA2			siNSFL1C			siBRCA2 siNSFL1C			siBRCA2 siNSFL1C+Flag-NSFL1C
LNCaP	100	100	100	23.8579	25.5319	22.3958	97.4619	98.9362	98.9583	59.3909	63.8298	57.8125	24.3655	26.0638	25

## Sheet: Figure 1F
Figure 1F: Clonogetic survival in cell number of replicates (relative to siControl/-DOX)
MCF10A	siControl			siNSFL1C
-DOX	100	100	100	102.216	127.252	106.124
+DOX	0.277008	0.00382674	0.130293	73.4072	78.5427	97.1987

## Sheet: Figure 1G
Figure 1G: Fitness (GFP/BRCA2-/-) (relative to day 0) in MCF10A-Cas9 stable cell number of replicates
Time (Days)	sgBRCA2			sgBRCA2 sgNSFL1C
0	1	1	1	1	1	1
1	1.00401	1.03252	1.0284	1.079	1.08333	1.08768
3	1.01613	0.988072	0.988072	1.21239	1.1978	1.26757
5	0.964637	1.02429	1.1322	1.80899	1.85714	1.85714
7	1.01613	1.0202	0.960784	2.22581	2.25733	2.20513

## Sheet: Figure 1H
Figure 1H: Colonies in soft agar of replicates (relative to siControl)
Cell line	siControl			siBRCA2			siNSFL1C			siBRCA2 siNSFL1C
LNCaP	100	100	100	16.9231	16.0714	25.5319	86.1538	98.2143	85.1064	87.6923	58.9286	63.8298

## Sheet: Figure S1B
Figure S1B: Brood size of eggs number in C. elegans model
C. elegans strain	1#	2#	3#	4#	5#
N2	278	236	220	259	288
1C5	187	191	188	178	181
22B11	160	death	153	149	159
29A18	167	151	168	158	152
33B2	death	36	25	21	33
95C19	164	163	152	151	158
106B18	161	158	158	154	162
brc-2	4	2	3	2	1

## Sheet: Figure S1C
Figure S1C: Hatching rate of eggs number in C. elegans model
C. elegans strain	1#	2#	3#	4#	5#
N2	99.6403	99.1525	99.5455	99.6139	100
1C5	99.4652	97.9058	98.4043	98.8764	98.895
22B11	96.875	death	98.0392	95.9732	98.7421
29A18	97.6048	98.0132	98.2143	98.7342	98.6842
33B2	death	69.4444	72	71.4286	81.8182
95C19	71.9512	66.2577	73.6842	71.5232	66.4557
106B18	74.5342	68.3544	72.7848	76.6234	66.6667
brc-2	0	0	0	0	0

## Sheet: Figure S1H
Figure S1H: Percentage of BRCA2 knockout cells
Cell line	sgBRCA2	sgBRCA2; sgNSFL1C
HeLa	0	52.1127
HCT116	0	32.3944
U2OS	0	43.6364

[truncated: 54 more sheets: Figure S1I, Figure S1J, Figure 2A, Figure 2B, Figure 2C, Figure 2D, Figure 2E, Figure S2A, Figure S2B, Figure S2D, Figure S2G, Figure S2H, Figure S2I, Figure S2L, Figure 3A, Figure 3B, Figure 3D, Figure 3E, Figure 3F, Figure 3H …]
